# Supplementary material for: Transcriptome analysis reveals the molecular mechanisms of the defense response to gray leaf spot disease in maize
Source: BMC Genomics. 2018 Oct 11;19:742. doi: 10.1186/s12864-018-5072-4 (PMC6180411; doi:10.1186/s12864-018-5072-4)
Supplement: Supplementary file 1 — List of qPCR and PCR primers used in this study. (XLSX 12 kb) [file 12864_2018_5072_MOESM1_ESM.xlsx]

## Sheet: qPCR
Additional file 1.A qPCR primers used in this study
Gene ID	Description	Forward (5' - 3')	Reverse (5' - 3')
Zm00001d051149	Myb4	GAGGGCAGCTTCGGCAAGTC	TGCATGAACAGCTTGAGCCA
Zea_mays_newGene_3075	Glycerol kinase	TTTCCCCATCGTCCAAGCTC	TATCACCACAGGGAGCCGTA
Zm00001d051166	Phenylalanine ammonia-lyase	CTACATTGCTGGCCTCGTCA	TACGTTCGCCTCAAAGAGCA
Zm00001d017275	Phenylalanine ammonia-lyase	GACTGGGTCATGAGCAGCAT	CCCTCCTTGGTCCTCCTGT
Zm00001d017276	Phenylalanine ammonia-lyase	AGGCATTCAAGATTGCCGGA	TCACAGAACACGGCGGATAG
Zm00001d019333	L-type lectin-domain containing receptor kinase	AGCCTCGTTCCAAGGTTCTG	GAATCCACCGGCACCAAGTA
Zm00001d019413	L-type lectin-domain containing receptor kinase	CGCTTACAGACGGTTGAGGT	GGACACCCTCTTCACAGCAA
Zm00001d037550	Peroxidase 5	GCAGCTTCGCCGGAATTAAC	TCTTGAGGAGGAACGCGTAG
Zm00001d042056	CML38	GGACGTGGACGACTGCCG	GCGCCCATCATGACCTTGA
Zm00001d017274	PAL1	TGAAGCTCATGTCGTCCACC	CTGGGTCACGGTGTTCTTCA
Zm00001d012321	HSPRO2	ATCCGCTCGCCCAAATGTTC	TGCTGAAGCTGAACCCAGTAA
Zm00001d018734	Pathogenesis-related protein 1	TGTCGTGGGATGAGAACGTG	GTTCTCCCCGTAGTGGTTGG
Zm00001d010159	Actin1	AGAACTGCGACTGCCTCCAAAGG	AGATGAGCAGGGTGCCCATTC

## Sheet: PCR
Additional file 1.B PCR primers used in validation of SNPs
Gene ID	Chr	SNP position (bp)	Forward (5' - 3')	Reverse (5' - 3')
Zm00001d038522	6	159142231	GGTGCTTCTTCTCGTGGCAGT	AAAGGGTCGGTTCGTCCTGTC
Zm00001d038522	6	159141338	AAGGTGTGGTGGAGTTCAAGAAC	ATCCTGAGCCTCTTCTTCCAGT
Zm00001d038522	6	159140445	TCGAGAGCGGCAAGTACATC	GACCTCGAAGTACGGCATGT
Zm00001d038061	6	146627690	ACGCCTTCATGGTCTTCGAC	GCTGTCCGTGTGATTCCAGT
