# Supplementary material for: Transcriptome analysis reveals the molecular mechanisms of the defense response to gray leaf spot disease in maize
Source: BMC Genomics. 2018 Oct 11;19:742. doi: 10.1186/s12864-018-5072-4 (PMC6180411; doi:10.1186/s12864-018-5072-4)
Supplement: Supplementary file 4 — Correlation coefficients between each pair of three biological replicates. (XLSX 14 kb) [file 12864_2018_5072_MOESM4_ESM.xlsx]

## Sheet: 1
Additional file 4 The correlation coefficient between each pair of three biological replicates.
Sample ID	Y81-1	Y81-2	Y81-3	Y89-1	Y89-2	Y89-3	Y91-1	Y91-2	Y91-3	Y93-1	Y93-2	Y93-3	Z81-1	Z81-2	Z81-3	Z89-1	Z89-2	Z89-3	Z91-1	Z91-2	Z91-3	Z93-1	Z93-2	Z93-3
Y81-1	1	0.9422	0.9611	0.7956	0.7896	0.7898	0.8002	0.8348	0.8766	0.859	0.8197	0.8548	0.7676	0.7298	0.7508	0.8626	0.8553	0.8348	0.6835	0.7633	0.7934	0.7702	0.7821	0.7889
Y81-2	0.9422	1	0.9629	0.7514	0.7862	0.7472	0.7868	0.8782	0.891	0.8308	0.7921	0.8296	0.8007	0.8012	0.7958	0.7884	0.8002	0.7451	0.716	0.7907	0.8136	0.7239	0.7287	0.7346
Y81-3	0.9611	0.9629	1	0.8022	0.8055	0.7656	0.7961	0.8708	0.8909	0.8284	0.813	0.8301	0.8032	0.7851	0.8054	0.8472	0.8229	0.7864	0.69	0.7987	0.8197	0.7528	0.7629	0.7403
Y89-1	0.7956	0.7514	0.8022	1	0.9576	0.9418	0.8788	0.8647	0.8837	0.8462	0.9077	0.8946	0.8528	0.7566	0.7842	0.9391	0.9356	0.9181	0.801	0.9026	0.888	0.952	0.9678	0.9124
Y89-2	0.7896	0.7862	0.8055	0.9576	1	0.9554	0.8507	0.9086	0.8915	0.8291	0.8511	0.8756	0.9002	0.8717	0.8491	0.8842	0.8852	0.8424	0.8367	0.9665	0.9598	0.9183	0.9564	0.922
Y89-3	0.7898	0.7472	0.7656	0.9418	0.9554	1	0.795	0.8395	0.8598	0.8038	0.8214	0.868	0.8789	0.7893	0.8083	0.9107	0.9142	0.8987	0.7767	0.8876	0.9202	0.9059	0.9375	0.9626
Y91-1	0.8002	0.7868	0.7961	0.8788	0.8507	0.795	1	0.9014	0.9104	0.934	0.9669	0.945	0.7305	0.6915	0.6724	0.8464	0.9036	0.8553	0.8576	0.8532	0.8002	0.9103	0.8896	0.8003
Y91-2	0.8348	0.8782	0.8708	0.8647	0.9086	0.8395	0.9014	1	0.9638	0.8862	0.8734	0.9095	0.8395	0.8287	0.8137	0.8468	0.8589	0.7858	0.8255	0.9347	0.9245	0.8308	0.8477	0.8204
Y91-3	0.8766	0.891	0.8909	0.8837	0.8915	0.8598	0.9104	0.9638	1	0.9339	0.9115	0.9529	0.8531	0.7852	0.8048	0.8939	0.9111	0.8594	0.829	0.9021	0.9008	0.8589	0.87	0.8517
Y93-1	0.859	0.8308	0.8284	0.8462	0.8291	0.8038	0.934	0.8862	0.9339	1	0.9326	0.973	0.7443	0.698	0.6973	0.8602	0.9054	0.8633	0.8556	0.8364	0.8075	0.8858	0.8713	0.835
Y93-2	0.8197	0.7921	0.813	0.9077	0.8511	0.8214	0.9669	0.8734	0.9115	0.9326	1	0.9565	0.7581	0.6771	0.6973	0.8912	0.9433	0.9107	0.828	0.8364	0.7885	0.9368	0.9155	0.8306
Y93-3	0.8548	0.8296	0.8301	0.8946	0.8756	0.868	0.945	0.9095	0.9529	0.973	0.9565	1	0.7967	0.7289	0.7391	0.8987	0.9451	0.9089	0.8655	0.868	0.8468	0.9228	0.9157	0.8829
Z81-1	0.7676	0.8007	0.8032	0.8528	0.9002	0.8789	0.7305	0.8395	0.8531	0.7443	0.7581	0.7967	1	0.901	0.9635	0.814	0.8015	0.7594	0.7705	0.8804	0.9177	0.8016	0.8174	0.8117
Z81-2	0.7298	0.8012	0.7851	0.7566	0.8717	0.7893	0.6915	0.8287	0.7852	0.698	0.6771	0.7289	0.901	1	0.9274	0.6915	0.687	0.622	0.7885	0.8927	0.9095	0.7372	0.7491	0.7431
Z81-3	0.7508	0.7958	0.8054	0.7842	0.8491	0.8083	0.6724	0.8137	0.8048	0.6973	0.6973	0.7391	0.9635	0.9274	1	0.7616	0.728	0.6808	0.7248	0.8445	0.8878	0.7392	0.7481	0.7367
Z89-1	0.8626	0.7884	0.8472	0.9391	0.8842	0.9107	0.8464	0.8468	0.8939	0.8602	0.8912	0.8987	0.814	0.6915	0.7616	1	0.9698	0.9659	0.7006	0.8216	0.8376	0.8829	0.9057	0.8826
Z89-2	0.8553	0.8002	0.8229	0.9356	0.8852	0.9142	0.9036	0.8589	0.9111	0.9054	0.9433	0.9451	0.8015	0.687	0.728	0.9698	1	0.9834	0.7704	0.83	0.83	0.9217	0.9296	0.9069
Z89-3	0.8348	0.7451	0.7864	0.9181	0.8424	0.8987	0.8553	0.7858	0.8594	0.8633	0.9107	0.9089	0.7594	0.622	0.6808	0.9659	0.9834	1	0.7059	0.7638	0.7711	0.906	0.9137	0.8941
Z91-1	0.6835	0.716	0.69	0.801	0.8367	0.7767	0.8576	0.8255	0.829	0.8556	0.828	0.8655	0.7705	0.7885	0.7248	0.7006	0.7704	0.7059	1	0.8708	0.8213	0.8756	0.8303	0.7745
Z91-2	0.7633	0.7907	0.7987	0.9026	0.9665	0.8876	0.8532	0.9347	0.9021	0.8364	0.8364	0.868	0.8804	0.8927	0.8445	0.8216	0.83	0.7638	0.8708	1	0.9727	0.877	0.906	0.8753
Z91-3	0.7934	0.8136	0.8197	0.888	0.9598	0.9202	0.8002	0.9245	0.9008	0.8075	0.7885	0.8468	0.9177	0.9095	0.8878	0.8376	0.83	0.7711	0.8213	0.9727	1	0.8412	0.8775	0.8932
Z93-1	0.7702	0.7239	0.7528	0.952	0.9183	0.9059	0.9103	0.8308	0.8589	0.8858	0.9368	0.9228	0.8016	0.7372	0.7392	0.8829	0.9217	0.906	0.8756	0.877	0.8412	1	0.9773	0.9099
Z93-2	0.7821	0.7287	0.7629	0.9678	0.9564	0.9375	0.8896	0.8477	0.87	0.8713	0.9155	0.9157	0.8174	0.7491	0.7481	0.9057	0.9296	0.9137	0.8303	0.906	0.8775	0.9773	1	0.9446
Z93-3	0.7889	0.7346	0.7403	0.9124	0.922	0.9626	0.8003	0.8204	0.8517	0.835	0.8306	0.8829	0.8117	0.7431	0.7367	0.8826	0.9069	0.8941	0.7745	0.8753	0.8932	0.9099	0.9446	1
Y and Z, Yayu889 and Zhenghong532, respectively
Both cultivars were sampled at 81, 89, 91 and 93 day post planting, and three biological replicates for each time point.
