# Supplementary material for: Transcriptome analysis reveals the molecular mechanisms of the defense response to gray leaf spot disease in maize
Source: BMC Genomics. 2018 Oct 11;19:742. doi: 10.1186/s12864-018-5072-4 (PMC6180411; doi:10.1186/s12864-018-5072-4)
Supplement: Supplementary file 5 — Up-regulated and down-regulated chitinases in ‘Yayu889’ and ‘Zhenghong532’ at 89, 91, and 93 days post planting, respectively. (XLSX 15 kb) [file 12864_2018_5072_MOESM5_ESM.xlsx]

## Sheet: Yayu889
Additional file 5.A Up-regulated and down-regulated chitinases in Yayu889 maize cultivars at 89, 91 and 93 day post planting (dap), respectively.
#ID	89 dap_FDR	89 dap_log2FC	89 dap_(FDR_0.05_FC_2)_regulated	COG_class_annotation	GO_annotation	KEGG_annotation	KOG_class_annotation	Swissprot_annotation	TrEMBL_annotation	nr_annotation
gene:Zm00001d027524	7.43438e-07	2.23177	up	General function prediction only	Biological Process: polysaccharide catabolic process (GO:0000272);; Molecular Function: chitinase activity (GO:0004568);; Cellular Component: mitochondrion (GO:0005739);; Biological Process: chitin catabolic process (GO:0006032);; Biological Process: defense response (GO:0006952);; Biological Process: cell wall macromolecule catabolic process (GO:0016998);; Biological Process: response to chemica…	--	General function prediction only	Chitinase 11 (Precursor) OS=Oryza sativa subsp. japonica (Rice) PE=2 SV=1	Uncharacterized protein {ECO:0000313|EMBL:ACN25433.1} OS=Zea mays (Maize) PE=2 SV=1	unknown [Zea mays]
gene:Zm00001d027525	0.0109394	2.43539	up	General function prediction only	Biological Process: polysaccharide catabolic process (GO:0000272);; Molecular Function: chitinase activity (GO:0004568);; Cellular Component: mitochondrion (GO:0005739);; Biological Process: chitin catabolic process (GO:0006032);; Biological Process: defense response (GO:0006952);; Biological Process: cell wall macromolecule catabolic process (GO:0016998);; Biological Process: response to chemica…	--	General function prediction only	Chitinase 11 (Precursor) OS=Oryza sativa subsp. japonica (Rice) PE=2 SV=1	Uncharacterized protein {ECO:0000313|EMBL:ACN27592.1, ECO:0000313|EnsemblPlants:GRMZM2G099454_P02} OS=Zea mays (Maize) PE=2 SV=1	unknown [Zea mays]
gene:Zm00001d032946	0.0105256	2.24962	up	--	Molecular Function: chitinase activity (GO:0004568);; Biological Process: carbohydrate metabolic process (GO:0005975);; Cellular Component: cytoplasmic membrane-bounded vesicle (GO:0016023);;	--	--	Chitinase 2 OS=Tulipa bakeri (Tulip) PE=1 SV=1	Uncharacterized protein {ECO:0000313|EnsemblPlants:GRMZM2G057093_P01} OS=Zea mays (Maize) PE=4 SV=1	PREDICTED: chitinase 2-like [Zea mays]
gene:Zm00001d037653	0.0267562	1.90248	up	--	Molecular Function: hydrolase activity, hydrolyzing O-glycosyl compounds (GO:0004553);; Cellular Component: cytoplasmic membrane-bounded vesicle (GO:0016023);; Biological Process: xylan catabolic process (GO:0045493);;	K01183|0|zma:103640665|xylanase inhibitor protein 1-like; K01183 chitinase [EC:3.2.1.14] (A)	Cell wall/membrane/envelope biogenesis	Xylanase inhibitor protein 1 (Precursor) OS=Oryza sativa subsp. japonica (Rice) PE=1 SV=1	Xylanase inhibitor protein 1 {ECO:0000313|EMBL:AFW55841.1} OS=Zea mays (Maize) PE=3 SV=1	PREDICTED: xylanase inhibitor protein 1-like [Zea mays]
gene:Zm00001d043988	0.00165558	2.15715	up	--	Molecular Function: chitinase activity (GO:0004568);; Biological Process: carbohydrate metabolic process (GO:0005975);; Biological Process: response to cold (GO:0009409);; Biological Process: response to wounding (GO:0009611);; Biological Process: response to light intensity (GO:0009642);; Biological Process: response to salt stress (GO:0009651);; Cellular Component: cytoplasmic membrane-bounded …	K01183|0|zma:101027098|PRm 3; K01183 chitinase [EC:3.2.1.14] (A)	Cell wall/membrane/envelope biogenesis	Acidic endochitinase (Precursor) OS=Phaseolus angularis (Azuki bean) PE=2 SV=1	Uncharacterized protein {ECO:0000313|EMBL:ACF88326.1, ECO:0000313|EnsemblPlants:GRMZM2G453805_P01} OS=Zea mays (Maize) PE=2 SV=1	PRm 3 precursor [Zea mays]
gene:Zm00001d049727	0.0154454	1.08477	up	--	Molecular Function: protein serine/threonine kinase activity (GO:0004674);; Molecular Function: ATP binding (GO:0005524);; Biological Process: protein phosphorylation (GO:0006468);; Cellular Component: membrane (GO:0016020);; Cellular Component: cytoplasmic membrane-bounded vesicle (GO:0016023);; Molecular Function: hydrolase activity (GO:0016787);;	K01183|0|zma:103653161|probable receptor-like protein kinase At5g39020; K01183 chitinase [EC:3.2.1.14] (A)	--	Probable receptor-like protein kinase At1g67000 (Precursor) GN=At1g67000 OS=Arabidopsis thaliana (Mouse-ear cress) PE=2 SV=2	Uncharacterized protein {ECO:0000313|EMBL:AFW61463.1, ECO:0000313|EnsemblPlants:AC193632.2_FGP002} OS=Zea mays (Maize) PE=3 SV=1	PREDICTED: probable receptor-like protein kinase At5g39020 [Zea mays]
gene:Zm00001d008199	0.0334961	-4.58004	down	General function prediction only	Biological Process: polysaccharide catabolic process (GO:0000272);; Molecular Function: chitinase activity (GO:0004568);; Cellular Component: cell wall (GO:0005618);; Biological Process: chitin catabolic process (GO:0006032);; Biological Process: cell wall macromolecule catabolic process (GO:0016998);;	--	General function prediction only	Chitinase 10 (Precursor) OS=Oryza sativa subsp. japonica (Rice) PE=2 SV=1	Uncharacterized protein {ECO:0000313|EMBL:AFW79485.1, ECO:0000313|EnsemblPlants:GRMZM2G400497_P01} OS=Zea mays (Maize) PE=4 SV=1	PREDICTED: chitinase 10-like [Zea mays]
gene:Zm00001d014842	0.0304369	-2.71793	down	General function prediction only	Molecular Function: chitinase activity (GO:0004568);; Biological Process: carbohydrate metabolic process (GO:0005975);; Biological Process: chitin catabolic process (GO:0006032);; Biological Process: defense response (GO:0006952);; Molecular Function: chitin binding (GO:0008061);; Cellular Component: cytoplasmic membrane-bounded vesicle (GO:0016023);; Biological Process: cell wall macromolecule c…	K01183|1.87435e-179|zma:542243|uiu6(chn); class I acidic chitinase; K01183 chitinase [EC:3.2.1.14] (A)	General function prediction only	Chitinase 9 (Precursor) OS=Oryza sativa subsp. japonica (Rice) PE=2 SV=1	Class I acidic chitinase {ECO:0000313|EMBL:AAA62420.1} (Fragment) OS=Zea mays (Maize) PE=2 SV=1	PREDICTED: LOW QUALITY PROTEIN: basic endochitinase A [Zea mays]
gene:Zm00001d018965	3.14705e-05	-3.03455	down	--	Molecular Function: hydrolase activity, hydrolyzing O-glycosyl compounds (GO:0004553);; Biological Process: xylan catabolic process (GO:0045493);;	K01183|7.5552e-175|zma:100280478|xylanase inhibitor protein 1; K01183 chitinase [EC:3.2.1.14] (A)	Cell wall/membrane/envelope biogenesis	Xylanase inhibitor protein 1 (Precursor) GN=XIPI OS=Triticum aestivum (Wheat) PE=1 SV=2	Uncharacterized protein {ECO:0000313|EnsemblPlants:GRMZM2G328171_P01} OS=Zea mays (Maize) PE=4 SV=1	TPA: xylanase inhibitor protein 1 [Zea mays]
gene:Zm00001d042768	0.000444064	-3.04996	down	--	Molecular Function: chitinase activity (GO:0004568);; Biological Process: carbohydrate metabolic process (GO:0005975);; Biological Process: response to cold (GO:0009409);; Biological Process: response to wounding (GO:0009611);; Biological Process: response to light intensity (GO:0009642);; Biological Process: response to salt stress (GO:0009651);; Cellular Component: cytoplasmic membrane-bounded …	K01183|1.61799e-179|zma:100284575|hevamine-A; K01183 chitinase [EC:3.2.1.14] (A)	Cell wall/membrane/envelope biogenesis	Lysozyme (Precursor) OS=Hevea brasiliensis (Para rubber tree) PE=1 SV=2	Uncharacterized protein {ECO:0000313|EnsemblPlants:GRMZM5G837822_P01} OS=Zea mays (Maize) PE=4 SV=1	TPA: hevamine-A [Zea mays]
#ID	91 dap_FDR	91 dap_FDR	91 dap_FDR	COG_class_annotation	GO_annotation	KEGG_annotation	KOG_class_annotation	Swissprot_annotation	TrEMBL_annotation	nr_annotation
gene:Zm00001d027525	0.00652764	1.10388	up	General function prediction only	Biological Process: polysaccharide catabolic process (GO:0000272);; Molecular Function: chitinase activity (GO:0004568);; Cellular Component: mitochondrion (GO:0005739);; Biological Process: chitin catabolic process (GO:0006032);; Biological Process: defense response (GO:0006952);; Biological Process: cell wall macromolecule catabolic process (GO:0016998);; Biological Process: response to chemica…	--	General function prediction only	Chitinase 11 (Precursor) OS=Oryza sativa subsp. japonica (Rice) PE=2 SV=1	Uncharacterized protein {ECO:0000313|EMBL:ACN27592.1, ECO:0000313|EnsemblPlants:GRMZM2G099454_P02} OS=Zea mays (Maize) PE=2 SV=1	unknown [Zea mays]
gene:Zm00001d043988	0.0157411	2.93349	up	--	Molecular Function: chitinase activity (GO:0004568);; Biological Process: carbohydrate metabolic process (GO:0005975);; Biological Process: response to cold (GO:0009409);; Biological Process: response to wounding (GO:0009611);; Biological Process: response to light intensity (GO:0009642);; Biological Process: response to salt stress (GO:0009651);; Cellular Component: cytoplasmic membrane-bounded …	K01183|0|zma:101027098|PRm 3; K01183 chitinase [EC:3.2.1.14] (A)	Cell wall/membrane/envelope biogenesis	Acidic endochitinase (Precursor) OS=Phaseolus angularis (Azuki bean) PE=2 SV=1	Uncharacterized protein {ECO:0000313|EMBL:ACF88326.1, ECO:0000313|EnsemblPlants:GRMZM2G453805_P01} OS=Zea mays (Maize) PE=2 SV=1	PRm 3 precursor [Zea mays]
gene:Zm00001d049727	1.63739e-07	2.05365	up	--	Molecular Function: protein serine/threonine kinase activity (GO:0004674);; Molecular Function: ATP binding (GO:0005524);; Biological Process: protein phosphorylation (GO:0006468);; Cellular Component: membrane (GO:0016020);; Cellular Component: cytoplasmic membrane-bounded vesicle (GO:0016023);; Molecular Function: hydrolase activity (GO:0016787);;	K01183|0|zma:103653161|probable receptor-like protein kinase At5g39020; K01183 chitinase [EC:3.2.1.14] (A)	--	Probable receptor-like protein kinase At1g67000 (Precursor) GN=At1g67000 OS=Arabidopsis thaliana (Mouse-ear cress) PE=2 SV=2	Uncharacterized protein {ECO:0000313|EMBL:AFW61463.1, ECO:0000313|EnsemblPlants:AC193632.2_FGP002} OS=Zea mays (Maize) PE=3 SV=1	PREDICTED: probable receptor-like protein kinase At5g39020 [Zea mays]
gene:Zm00001d017152	0.0108197	2.63072	up	--	Biological Process: polysaccharide catabolic process (GO:0000272);; Molecular Function: chitinase activity (GO:0004568);; Cellular Component: plasma membrane (GO:0005886);; Biological Process: chitin catabolic process (GO:0006032);; Biological Process: defense response (GO:0006952);; Molecular Function: chitin binding (GO:0008061);; Cellular Component: plant-type cell wall (GO:0009505);; Biologic…	K01183|1.92553e-174|zma:100284387|endochitinase PR4; K01183 chitinase [EC:3.2.1.14] (A)	General function prediction only	Chitinase 6 (Precursor) OS=Oryza sativa subsp. japonica (Rice) PE=2 SV=1	Uncharacterized protein {ECO:0000313|EMBL:ACN27752.1, ECO:0000313|EnsemblPlants:GRMZM2G129189_P01} OS=Zea mays (Maize) PE=2 SV=1	endochitinase PR4 precursor [Zea mays]
gene:Zm00001d028116	0.0163749	1.43736	up	--	Biological Process: polysaccharide catabolic process (GO:0000272);; Molecular Function: chitinase activity (GO:0004568);; Biological Process: chitin catabolic process (GO:0006032);; Cellular Component: cytoplasmic membrane-bounded vesicle (GO:0016023);; Biological Process: cell wall macromolecule catabolic process (GO:0016998);; Biological Process: response to other organism (GO:0051707);;	--	General function prediction only	Chitinase 8 (Precursor) OS=Oryza sativa subsp. japonica (Rice) PE=2 SV=1	Uncharacterized protein {ECO:0000313|EnsemblPlants:GRMZM2G312226_P01} OS=Zea mays (Maize) PE=4 SV=1	TPA: hypothetical protein ZEAMMB73_648182 [Zea mays]
gene:Zm00001d036370	0.0337275	1.87513	up	General function prediction only	Molecular Function: chitinase activity (GO:0004568);; Biological Process: carbohydrate metabolic process (GO:0005975);; Biological Process: chitin catabolic process (GO:0006032);; Molecular Function: chitin binding (GO:0008061);; Biological Process: cell wall macromolecule catabolic process (GO:0016998);;	K01183|1.56895e-171|sbi:SORBI_09g001210|SORBIDRAFT_09g001210, Sb09g001210; hypothetical protein; K01183 chitinase [EC:3.2.1.14] (A)	General function prediction only	Chitinase 1 (Precursor) OS=Oryza sativa subsp. japonica (Rice) PE=2 SV=1	Chitinase {ECO:0000313|EMBL:ACJ62108.1} OS=Zea mays subsp. parviglumis (Balsas teosinte) PE=4 SV=1	chitinase [Zea mays subsp. parviglumis]
#ID	93 dap_FDR	93 dap_FDR	93 dap_FDR	COG_class_annotation	GO_annotation	KEGG_annotation	KOG_class_annotation	Swissprot_annotation	TrEMBL_annotation	nr_annotation
gene:Zm00001d049727	0.0150975	1.43434	up	--	Molecular Function: protein serine/threonine kinase activity (GO:0004674);; Molecular Function: ATP binding (GO:0005524);; Biological Process: protein phosphorylation (GO:0006468);; Cellular Component: membrane (GO:0016020);; Cellular Component: cytoplasmic membrane-bounded vesicle (GO:0016023);; Molecular Function: hydrolase activity (GO:0016787);;	K01183|0|zma:103653161|probable receptor-like protein kinase At5g39020; K01183 chitinase [EC:3.2.1.14] (A)	--	Probable receptor-like protein kinase At1g67000 (Precursor) GN=At1g67000 OS=Arabidopsis thaliana (Mouse-ear cress) PE=2 SV=2	Uncharacterized protein {ECO:0000313|EMBL:AFW61463.1, ECO:0000313|EnsemblPlants:AC193632.2_FGP002} OS=Zea mays (Maize) PE=3 SV=1	PREDICTED: probable receptor-like protein kinase At5g39020 [Zea mays]
gene:Zm00001d028116	0.0126783	1.64817	up	--	Biological Process: polysaccharide catabolic process (GO:0000272);; Molecular Function: chitinase activity (GO:0004568);; Biological Process: chitin catabolic process (GO:0006032);; Cellular Component: cytoplasmic membrane-bounded vesicle (GO:0016023);; Biological Process: cell wall macromolecule catabolic process (GO:0016998);; Biological Process: response to other organism (GO:0051707);;	--	General function prediction only	Chitinase 8 (Precursor) OS=Oryza sativa subsp. japonica (Rice) PE=2 SV=1	Uncharacterized protein {ECO:0000313|EnsemblPlants:GRMZM2G312226_P01} OS=Zea mays (Maize) PE=4 SV=1	TPA: hypothetical protein ZEAMMB73_648182 [Zea mays]
gene:Zm00001d029794	0.00350004	1.12349	up	General function prediction only	Biological Process: polysaccharide catabolic process (GO:0000272);; Molecular Function: chitinase activity (GO:0004568);; Biological Process: chitin catabolic process (GO:0006032);; Cellular Component: cytoplasmic membrane-bounded vesicle (GO:0016023);; Biological Process: cell wall macromolecule catabolic process (GO:0016998);; Biological Process: response to other organism (GO:0051707);;	--	General function prediction only	Chitinase 8 (Precursor) OS=Oryza sativa subsp. japonica (Rice) PE=2 SV=1	Uncharacterized protein {ECO:0000313|EnsemblPlants:GRMZM2G103668_P01} OS=Zea mays (Maize) PE=4 SV=1	TPA: hypothetical protein ZEAMMB73_468463 [Zea mays]

## Sheet: Zhenghong532
Additional file 5.B Up-regulated and down-regulated chitinases in Zhenghong532 maize cultivars at 89, 91 and 93 day post planting (dap), respectively.
#ID	89 dap_FDR	89 dap_log2FC	89 dap_(FDR_0.05_FC_2)_regulated	COG_class_annotation	GO_annotation	KEGG_annotation	KOG_class_annotation	Swissprot_annotation	TrEMBL_annotation	nr_annotation
gene:Zm00001d028116	6.50301e-13	1.81127	up	--	Biological Process: polysaccharide catabolic process (GO:0000272);; Molecular Function: chitinase activity (GO:0004568);; Biological Process: chitin catabolic process (GO:0006032);; Cellular Component: cytoplasmic membrane-bounded vesicle (GO:0016023);; Biological Process: cell wall macromolecule catabolic process (GO:0016998);; Biological Process: response to other organism (GO:0051707);;	--	General function prediction only	Chitinase 8 (Precursor) OS=Oryza sativa subsp. japonica (Rice) PE=2 SV=1	Uncharacterized protein {ECO:0000313|EnsemblPlants:GRMZM2G312226_P01} OS=Zea mays (Maize) PE=4 SV=1	TPA: hypothetical protein ZEAMMB73_648182 [Zea mays]
gene:Zm00001d029794	1.0099e-08	1.41616	up	General function prediction only	Biological Process: polysaccharide catabolic process (GO:0000272);; Molecular Function: chitinase activity (GO:0004568);; Biological Process: chitin catabolic process (GO:0006032);; Cellular Component: cytoplasmic membrane-bounded vesicle (GO:0016023);; Biological Process: cell wall macromolecule catabolic process (GO:0016998);; Biological Process: response to other organism (GO:0051707);;	--	General function prediction only	Chitinase 8 (Precursor) OS=Oryza sativa subsp. japonica (Rice) PE=2 SV=1	Uncharacterized protein {ECO:0000313|EnsemblPlants:GRMZM2G103668_P01} OS=Zea mays (Maize) PE=4 SV=1	TPA: hypothetical protein ZEAMMB73_468463 [Zea mays]
gene:Zm00001d008199	9.05943e-10	4.13222	up	General function prediction only	Biological Process: polysaccharide catabolic process (GO:0000272);; Molecular Function: chitinase activity (GO:0004568);; Cellular Component: cell wall (GO:0005618);; Biological Process: chitin catabolic process (GO:0006032);; Biological Process: cell wall macromolecule catabolic process (GO:0016998);;	--	General function prediction only	Chitinase 10 (Precursor) OS=Oryza sativa subsp. japonica (Rice) PE=2 SV=1	Uncharacterized protein {ECO:0000313|EMBL:AFW79485.1, ECO:0000313|EnsemblPlants:GRMZM2G400497_P01} OS=Zea mays (Maize) PE=4 SV=1	PREDICTED: chitinase 10-like [Zea mays]
gene:Zm00001d042768	0.0018911	3.92027	up	--	Molecular Function: chitinase activity (GO:0004568);; Biological Process: carbohydrate metabolic process (GO:0005975);; Biological Process: response to cold (GO:0009409);; Biological Process: response to wounding (GO:0009611);; Biological Process: response to light intensity (GO:0009642);; Biological Process: response to salt stress (GO:0009651);; Cellular Component: cytoplasmic membrane-bounded …	K01183|1.61799e-179|zma:100284575|hevamine-A; K01183 chitinase [EC:3.2.1.14] (A)	Cell wall/membrane/envelope biogenesis	Lysozyme (Precursor) OS=Hevea brasiliensis (Para rubber tree) PE=1 SV=2	Uncharacterized protein {ECO:0000313|EnsemblPlants:GRMZM5G837822_P01} OS=Zea mays (Maize) PE=4 SV=1	TPA: hevamine-A [Zea mays]
gene:Zm00001d037653	0.000124646	-1.76576	down	--	Molecular Function: hydrolase activity, hydrolyzing O-glycosyl compounds (GO:0004553);; Cellular Component: cytoplasmic membrane-bounded vesicle (GO:0016023);; Biological Process: xylan catabolic process (GO:0045493);;	K01183|0|zma:103640665|xylanase inhibitor protein 1-like; K01183 chitinase [EC:3.2.1.14] (A)	Cell wall/membrane/envelope biogenesis	Xylanase inhibitor protein 1 (Precursor) OS=Oryza sativa subsp. japonica (Rice) PE=1 SV=1	Xylanase inhibitor protein 1 {ECO:0000313|EMBL:AFW55841.1} OS=Zea mays (Maize) PE=3 SV=1	PREDICTED: xylanase inhibitor protein 1-like [Zea mays]
gene:Zm00001d020974	0.000119449	-1.06701	down	General function prediction only	Molecular Function: chitinase activity (GO:0004568);; Cellular Component: plasma membrane (GO:0005886);; Biological Process: chitin catabolic process (GO:0006032);; Biological Process: response to heat (GO:0009408);; Biological Process: response to water deprivation (GO:0009414);; Biological Process: response to salt stress (GO:0009651);; Biological Process: response to cytokinin (GO:0009735);; B…	--	General function prediction only	Chitinase-like protein 1 (Precursor) GN=At1g05850 OS=Arabidopsis thaliana (Mouse-ear cress) PE=1 SV=1	Uncharacterized protein {ECO:0000313|EMBL:ACF88216.1, ECO:0000313|EnsemblPlants:GRMZM2G168364_P01} OS=Zea mays (Maize) PE=2 SV=1	uncharacterized protein LOC100274504 [Zea mays]
gene:Zm00001d018965	0.0340884	-1.11615	down	--	Molecular Function: hydrolase activity, hydrolyzing O-glycosyl compounds (GO:0004553);; Biological Process: xylan catabolic process (GO:0045493);;	K01183|7.5552e-175|zma:100280478|xylanase inhibitor protein 1; K01183 chitinase [EC:3.2.1.14] (A)	Cell wall/membrane/envelope biogenesis	Xylanase inhibitor protein 1 (Precursor) GN=XIPI OS=Triticum aestivum (Wheat) PE=1 SV=2	Uncharacterized protein {ECO:0000313|EnsemblPlants:GRMZM2G328171_P01} OS=Zea mays (Maize) PE=4 SV=1	TPA: xylanase inhibitor protein 1 [Zea mays]
#ID	91 dap_FDR	91 dap_log2FC	91 dap_(FDR_0.05_FC_2)_regulated	COG_class_annotation	GO_annotation	KEGG_annotation	KOG_class_annotation	Swissprot_annotation	TrEMBL_annotation	nr_annotation
gene:Zm00001d049727	0.0267963	1.00904	up	--	Molecular Function: protein serine/threonine kinase activity (GO:0004674);; Molecular Function: ATP binding (GO:0005524);; Biological Process: protein phosphorylation (GO:0006468);; Cellular Component: membrane (GO:0016020);; Cellular Component: cytoplasmic membrane-bounded vesicle (GO:0016023);; Molecular Function: hydrolase activity (GO:0016787);;	K01183|0|zma:103653161|probable receptor-like protein kinase At5g39020; K01183 chitinase [EC:3.2.1.14] (A)	--	Probable receptor-like protein kinase At1g67000 (Precursor) GN=At1g67000 OS=Arabidopsis thaliana (Mouse-ear cress) PE=2 SV=2	Uncharacterized protein {ECO:0000313|EMBL:AFW61463.1, ECO:0000313|EnsemblPlants:AC193632.2_FGP002} OS=Zea mays (Maize) PE=3 SV=1	PREDICTED: probable receptor-like protein kinase At5g39020 [Zea mays]
#ID	93 dap_FDR	93 dap_log2FC	93 dap_(FDR_0.05_FC_2)_regulated	COG_class_annotation	GO_annotation	KEGG_annotation	KOG_class_annotation	Swissprot_annotation	TrEMBL_annotation	nr_annotation
gene:Zm00001d020974	0.00323736	-1.32161	down	General function prediction only	Molecular Function: chitinase activity (GO:0004568);; Cellular Component: plasma membrane (GO:0005886);; Biological Process: chitin catabolic process (GO:0006032);; Biological Process: response to heat (GO:0009408);; Biological Process: response to water deprivation (GO:0009414);; Biological Process: response to salt stress (GO:0009651);; Biological Process: response to cytokinin (GO:0009735);; B…	--	General function prediction only	Chitinase-like protein 1 (Precursor) GN=At1g05850 OS=Arabidopsis thaliana (Mouse-ear cress) PE=1 SV=1	Uncharacterized protein {ECO:0000313|EMBL:ACF88216.1, ECO:0000313|EnsemblPlants:GRMZM2G168364_P01} OS=Zea mays (Maize) PE=2 SV=1	uncharacterized protein LOC100274504 [Zea mays]
