# Supplementary material for: Transcriptome analysis reveals the molecular mechanisms of the defense response to gray leaf spot disease in maize
Source: BMC Genomics. 2018 Oct 11;19:742. doi: 10.1186/s12864-018-5072-4 (PMC6180411; doi:10.1186/s12864-018-5072-4)
Supplement: Supplementary file 6 — Up-regulated and down-regulated PR genes in ‘Yayu889’ and ‘Zhenghong532’ at 89, 91, and 93 days post planting, respectively. (XLSX 11 kb) [file 12864_2018_5072_MOESM6_ESM.xlsx]

## Sheet: Yayu889
Additional file 6.A Up-regulated and down-regulated PR genes in Yayu889 maize cultivars at 89 , 91 and 93 day post planting (dap), respectively.
#ID	89 dap_FDR	89 dap_log2FC	89 dap_(FDR_0.05_FC_2)_regulated	COG_class_annotation	GO_annotation	KEGG_annotation	KOG_class_annotation	Swissprot_annotation	TrEMBL_annotation	nr_annotation
gene:Zm00001d003379	0.0285585	2.56716	up	--	Biological Process: defense response (GO:0006952);; Biological Process: response to biotic stimulus (GO:0009607);;	--	--	MLP-like protein 423 OS=Arabidopsis thaliana (Mouse-ear cress) PE=2 SV=1	Uncharacterized protein {ECO:0000313|EnsemblPlants:GRMZM2G102356_P01} OS=Zea mays (Maize) PE=2 SV=1	pathogenesis-related protein 2 [Zea mays]
gene:Zm00001d032027	0.000141316	2.27468	up	--	Biological Process: induced systemic resistance (GO:0009682);; Biological Process: response to ethylene (GO:0009723);; Cellular Component: cytoplasmic membrane-bounded vesicle (GO:0016023);;	--	--	Pathogenesis-related protein 5 (Precursor) GN=At1g75040 OS=Arabidopsis thaliana (Mouse-ear cress) PE=1 SV=1	Uncharacterized protein {ECO:0000313|EnsemblPlants:GRMZM2G049057_P02} OS=Zea mays (Maize) PE=4 SV=1	PREDICTED: thaumatin-like protein 1b [Zea mays]
gene:Zm00001d043121	0.00582866	2.72265	up	--	Biological Process: response to salt stress (GO:0009651);; Biological Process: defense response to fungus, incompatible interaction (GO:0009817);; Cellular Component: cytoplasmic membrane-bounded vesicle (GO:0016023);;	--	--	Pathogenesis-related protein (Precursor) OS=Juniperus ashei (Ozark white cedar) PE=1 SV=1	Uncharacterized protein {ECO:0000313|EnsemblPlants:GRMZM2G092474_P01} OS=Zea mays (Maize) PE=4 SV=1	TPA: putative thaumatin domain family protein [Zea mays]
gene:Zm00001d007124	0.0146628	-1.03692	down	--	Biological Process: pathogenesis (GO:0009405);; Cellular Component: membrane (GO:0016020);;	--	--	--	Uncharacterized protein {ECO:0000313|EnsemblPlants:GRMZM2G474462_P01} OS=Zea mays (Maize) PE=4 SV=1	TPA: hypothetical protein ZEAMMB73_167928 [Zea mays]
gene:Zm00001d018323	0.00039578	-4.30898	down	Function unknown	Cellular Component: extracellular region (GO:0005576);; Cellular Component: cytoplasmic membrane-bounded vesicle (GO:0016023);;	--	Function unknown	Pathogenesis-related protein PRB1-3 (Precursor) OS=Hordeum vulgare (Barley) PE=2 SV=1	Uncharacterized protein {ECO:0000313|EMBL:ACF84523.1, ECO:0000313|EnsemblPlants:GRMZM2G008406_P01} OS=Zea mays (Maize) PE=2 SV=1	pathogenesis-related protein PR-1 precursor [Zea mays]
gene:Zm00001d039324	0.0091476	-3.74976	down	--	--	--	--	Ethylene-responsive transcription factor CRF2 GN=F9D16.220 OS=Arabidopsis thaliana (Mouse-ear cress) PE=1 SV=1	Uncharacterized protein {ECO:0000313|EnsemblPlants:GRMZM2G142179_P01} (Fragment) OS=Zea mays (Maize) PE=2 SV=1	PREDICTED: pathogenesis-related genes transcriptional activator PTI6-like [Zea mays]
#ID	91 dap_FDR	91 dap_FDR	91 dap_FDR	COG_class_annotation	GO_annotation	KEGG_annotation	KOG_class_annotation	Swissprot_annotation	TrEMBL_annotation	nr_annotation
gene:Zm00001d018734	0.0483356	2.06425	up	Function unknown	Cellular Component: extracellular region (GO:0005576);;	K13449|2.36399e-107|zma:103631918|pathogenesis-related protein PRB1-3-like; K13449 pathogenesis-related protein 1 (A)	Function unknown	Pathogenesis-related protein 1 (Precursor) OS=Hordeum vulgare (Barley) PE=2 SV=1	Uncharacterized protein {ECO:0000313|EnsemblPlants:GRMZM2G456997_P01} OS=Zea mays (Maize) PE=4 SV=1	PREDICTED: pathogenesis-related protein PRB1-3-like [Zea mays]
gene:Zm00001d018738	0.0267976	1.55939	up	Function unknown	Cellular Component: extracellular region (GO:0005576);;	K13449|2.83726e-74|zma:542352|prp4, PR-1; pathogenesis related protein4; K13449 pathogenesis-related protein 1 (A)	Function unknown	Pathogenesis-related protein 1 (Precursor) OS=Hordeum vulgare (Barley) PE=2 SV=1	Pathogenesis-related protein class I {ECO:0000313|EMBL:ACJ62462.1} (Fragment) OS=Zea mays subsp. parviglumis (Balsas teosinte) PE=4 SV=1	pathogenesis-related protein class I [Zea mays subsp. parviglumis]
#ID	93 dap_FDR	93 dap_FDR	93 dap_FDR	COG_class_annotation	GO_annotation	KEGG_annotation	KOG_class_annotation	Swissprot_annotation	TrEMBL_annotation	nr_annotation
gene:Zm00001d018323	0.0394756	-2.65624	down	Function unknown	Cellular Component: extracellular region (GO:0005576);; Cellular Component: cytoplasmic membrane-bounded vesicle (GO:0016023);;	--	Function unknown	Pathogenesis-related protein PRB1-3 (Precursor) OS=Hordeum vulgare (Barley) PE=2 SV=1	Uncharacterized protein {ECO:0000313|EMBL:ACF84523.1, ECO:0000313|EnsemblPlants:GRMZM2G008406_P01} OS=Zea mays (Maize) PE=2 SV=1	pathogenesis-related protein PR-1 precursor [Zea mays]

## Sheet: Zhenghong532
Additional file 6.B Up-regulated and down-regulated PR genes in Zhenghong532 maize cultivars at 89, 91 and 93 day post planting (dap), respectively.
#ID	89 dap_FDR	89 dap_log2FC	89 dap_(FDR_0.05_FC_2)_regulated	COG_class_annotation	GO_annotation	KEGG_annotation	KOG_class_annotation	Swissprot_annotation	TrEMBL_annotation	nr_annotation
gene:Zm00001d018738	0.00867705	2.68517	up	Function unknown	Cellular Component: extracellular region (GO:0005576);;	K13449|2.83726e-74|zma:542352|prp4, PR-1; pathogenesis related protein4; K13449 pathogenesis-related protein 1 (A)	Function unknown	Pathogenesis-related protein 1 (Precursor) OS=Hordeum vulgare (Barley) PE=2 SV=1	Pathogenesis-related protein class I {ECO:0000313|EMBL:ACJ62462.1} (Fragment) OS=Zea mays subsp. parviglumis (Balsas teosinte) PE=4 SV=1	pathogenesis-related protein class I [Zea mays subsp. parviglumis]
gene:Zm00001d003379	0.00283233	-4.90237	down	--	Biological Process: defense response (GO:0006952);; Biological Process: response to biotic stimulus (GO:0009607);;	--	--	MLP-like protein 423 OS=Arabidopsis thaliana (Mouse-ear cress) PE=2 SV=1	Uncharacterized protein {ECO:0000313|EnsemblPlants:GRMZM2G102356_P01} OS=Zea mays (Maize) PE=2 SV=1	pathogenesis-related protein 2 [Zea mays]
gene:Zm00001d032027	0.00763064	-1.8824	down	--	Biological Process: induced systemic resistance (GO:0009682);; Biological Process: response to ethylene (GO:0009723);; Cellular Component: cytoplasmic membrane-bounded vesicle (GO:0016023);;	--	--	Pathogenesis-related protein 5 (Precursor) GN=At1g75040 OS=Arabidopsis thaliana (Mouse-ear cress) PE=1 SV=1	Uncharacterized protein {ECO:0000313|EnsemblPlants:GRMZM2G049057_P02} OS=Zea mays (Maize) PE=4 SV=1	PREDICTED: thaumatin-like protein 1b [Zea mays]
gene:Zm00001d043121	0.0023072	-1.97879	down	--	Biological Process: response to salt stress (GO:0009651);; Biological Process: defense response to fungus, incompatible interaction (GO:0009817);; Cellular Component: cytoplasmic membrane-bounded vesicle (GO:0016023);;	--	--	Pathogenesis-related protein (Precursor) OS=Juniperus ashei (Ozark white cedar) PE=1 SV=1	Uncharacterized protein {ECO:0000313|EnsemblPlants:GRMZM2G092474_P01} OS=Zea mays (Maize) PE=4 SV=1	TPA: putative thaumatin domain family protein [Zea mays]
#ID	93 dap_FDR	93 dap_FDR	93 dap_FDR	COG_class_annotation	GO_annotation	KEGG_annotation	KOG_class_annotation	Swissprot_annotation	TrEMBL_annotation	nr_annotation
gene:Zm00001d018734	8.15098e-05	2.94601	up	Function unknown	Cellular Component: extracellular region (GO:0005576);;	K13449|2.36399e-107|zma:103631918|pathogenesis-related protein PRB1-3-like; K13449 pathogenesis-related protein 1 (A)	Function unknown	Pathogenesis-related protein 1 (Precursor) OS=Hordeum vulgare (Barley) PE=2 SV=1	Uncharacterized protein {ECO:0000313|EnsemblPlants:GRMZM2G456997_P01} OS=Zea mays (Maize) PE=4 SV=1	PREDICTED: pathogenesis-related protein PRB1-3-like [Zea mays]
