# Supplementary material for: Transcriptome analysis reveals the molecular mechanisms of the defense response to gray leaf spot disease in maize
Source: BMC Genomics. 2018 Oct 11;19:742. doi: 10.1186/s12864-018-5072-4 (PMC6180411; doi:10.1186/s12864-018-5072-4)
Supplement: Supplementary file 7 — Up-regulated and down-regulated wall-associated kinases in ‘Yayu889’ and ‘Zhenghong532’ at 89, 91, and 93 days post planting, respectively. (XLSX 16 kb) [file 12864_2018_5072_MOESM7_ESM.xlsx]

## Sheet: Yayu889
Additional file 7.A Up-regulated and down-regulated wall-associated kinases in Yayu889 maize cultivars at 89, 91 and 93 day post planting (dap), respectively.
#ID	89 dap_FDR	89 dap_log2FC	89 dap_(FDR_0.05_FC_2)_regulated	COG_class_annotation	GO_annotation	KEGG_annotation	KOG_class_annotation	Swissprot_annotation	TrEMBL_annotation	nr_annotation
gene:Zm00001d003021	7.17573e-05	2.68779	up	--	Molecular Function: protein serine/threonine kinase activity (GO:0004674);; Molecular Function: calcium ion binding (GO:0005509);; Molecular Function: ATP binding (GO:0005524);; Cellular Component: mitochondrion (GO:0005739);; Biological Process: protein phosphorylation (GO:0006468);; Cellular Component: membrane (GO:0016020);; Cellular Component: cytoplasmic membrane-bounded vesicle (GO:0016023)…	--	--	Wall-associated receptor kinase 5 (Precursor) GN=WAK5 OS=Arabidopsis thaliana (Mouse-ear cress) PE=2 SV=1	Uncharacterized protein {ECO:0000313|EnsemblPlants:GRMZM2G145075_P01} OS=Zea mays (Maize) PE=4 SV=1	PREDICTED: wall-associated receptor kinase 5-like isoform X1 [Zea mays]
gene:Zm00001d003023	0.000155369	2.48942	up	--	Molecular Function: protein serine/threonine kinase activity (GO:0004674);; Molecular Function: calcium ion binding (GO:0005509);; Molecular Function: ATP binding (GO:0005524);; Cellular Component: mitochondrion (GO:0005739);; Biological Process: protein phosphorylation (GO:0006468);; Cellular Component: membrane (GO:0016020);; Cellular Component: cytoplasmic membrane-bounded vesicle (GO:0016023)…	--	--	Wall-associated receptor kinase 5 (Precursor) GN=WAK5 OS=Arabidopsis thaliana (Mouse-ear cress) PE=2 SV=1	Uncharacterized protein {ECO:0000313|EMBL:ACF78530.1, ECO:0000313|EnsemblPlants:GRMZM2G145109_P01} OS=Zea mays (Maize) PE=2 SV=1	PREDICTED: uncharacterized LOC100191438 isoform X1 [Zea mays]
gene:Zm00001d007477	0.0130628	Inf	up	--	Molecular Function: protein serine/threonine kinase activity (GO:0004674);; Molecular Function: ATP binding (GO:0005524);; Biological Process: protein phosphorylation (GO:0006468);;	--	--	Wall-associated receptor kinase 3 (Precursor) GN=WAK3 OS=Arabidopsis thaliana (Mouse-ear cress) PE=2 SV=2	Uncharacterized protein {ECO:0000313|EnsemblPlants:GRMZM2G159756_P01} OS=Zea mays (Maize) PE=4 SV=1	PREDICTED: serine/threonine-protein kinase-like protein At1g28390 [Zea mays]
gene:Zm00001d020955	5.119e-05	2.39761	up	--	Molecular Function: protein serine/threonine kinase activity (GO:0004674);; Molecular Function: calcium ion binding (GO:0005509);; Molecular Function: ATP binding (GO:0005524);; Biological Process: protein phosphorylation (GO:0006468);; Cellular Component: cytoplasmic membrane-bounded vesicle (GO:0016023);; Molecular Function: polysaccharide binding (GO:0030247);;	--	--	Wall-associated receptor kinase 3 (Precursor) GN=WAK3 OS=Arabidopsis thaliana (Mouse-ear cress) PE=2 SV=2	Uncharacterized protein {ECO:0000313|EnsemblPlants:GRMZM2G077655_P01} OS=Zea mays (Maize) PE=4 SV=1	TPA: putative WAK family receptor-like protein kinase [Zea mays]
gene:Zm00001d023563	7.13964e-11	4.41718	up	--	Molecular Function: protein serine/threonine kinase activity (GO:0004674);; Molecular Function: calcium ion binding (GO:0005509);; Molecular Function: ATP binding (GO:0005524);; Biological Process: protein phosphorylation (GO:0006468);; Cellular Component: cytoplasmic membrane-bounded vesicle (GO:0016023);; Molecular Function: polysaccharide binding (GO:0030247);;	--	--	Wall-associated receptor kinase 3 (Precursor) GN=WAK3 OS=Arabidopsis thaliana (Mouse-ear cress) PE=2 SV=2	Uncharacterized protein {ECO:0000313|EnsemblPlants:GRMZM2G475197_P01} OS=Zea mays (Maize) PE=3 SV=1	putative WAK family receptor-like protein kinase [Zea mays]
gene:Zm00001d031351	5.68535e-21	4.93259	up	--	Molecular Function: nucleotide binding (GO:0000166);; Molecular Function: protein kinase activity (GO:0004672);; Cellular Component: cytoplasmic membrane-bounded vesicle (GO:0016023);; Biological Process: phosphorylation (GO:0016310);; Molecular Function: ion binding (GO:0043167);;	--	--	Wall-associated receptor kinase 2 (Precursor) GN=WAK2 OS=Arabidopsis thaliana (Mouse-ear cress) PE=1 SV=1	Uncharacterized protein {ECO:0000313|EnsemblPlants:GRMZM2G137861_P01} OS=Zea mays (Maize) PE=4 SV=1	TPA: putative wall-associated receptor protein kinase family protein [Zea mays]
gene:Zm00001d031366	2.08174e-36	5.55501	up	--	Molecular Function: nucleotide binding (GO:0000166);; Molecular Function: protein kinase activity (GO:0004672);; Cellular Component: cytoplasmic membrane-bounded vesicle (GO:0016023);; Biological Process: phosphorylation (GO:0016310);; Molecular Function: ion binding (GO:0043167);;	--	--	Wall-associated receptor kinase 2 (Precursor) GN=WAK2 OS=Arabidopsis thaliana (Mouse-ear cress) PE=1 SV=1	Uncharacterized protein {ECO:0000313|EnsemblPlants:GRMZM2G050536_P02} OS=Zea mays (Maize) PE=4 SV=1	TPA: putative wall-associated receptor protein kinase family protein [Zea mays]
gene:Zm00001d031395	1.02598e-24	5.81175	up	--	Molecular Function: nucleotide binding (GO:0000166);; Molecular Function: protein kinase activity (GO:0004672);; Cellular Component: cytoplasmic membrane-bounded vesicle (GO:0016023);; Molecular Function: ion binding (GO:0043167);;	--	--	Wall-associated receptor kinase 3 (Precursor) GN=WAK3 OS=Arabidopsis thaliana (Mouse-ear cress) PE=2 SV=2	Uncharacterized protein {ECO:0000313|EnsemblPlants:GRMZM2G362303_P01} OS=Zea mays (Maize) PE=4 SV=1	TPA: putative wall-associated receptor protein kinase family protein [Zea mays]
gene:Zm00001d031407	1.04809e-09	3.06419	up	--	Molecular Function: binding (GO:0005488);; Cellular Component: cytoplasmic membrane-bounded vesicle (GO:0016023);; Molecular Function: kinase activity (GO:0016301);;	--	--	Wall-associated receptor kinase 2 (Precursor) GN=WAK2 OS=Arabidopsis thaliana (Mouse-ear cress) PE=1 SV=1	Uncharacterized protein {ECO:0000313|EnsemblPlants:GRMZM2G059012_P01} OS=Zea mays (Maize) PE=4 SV=1	TPA: putative wall-associated receptor protein kinase family protein [Zea mays]
gene:Zm00001d032356	0.000496943	2.1478	up	--	Molecular Function: protein serine/threonine kinase activity (GO:0004674);; Molecular Function: calcium ion binding (GO:0005509);; Molecular Function: ATP binding (GO:0005524);; Biological Process: protein phosphorylation (GO:0006468);; Cellular Component: cytoplasmic membrane-bounded vesicle (GO:0016023);; Molecular Function: polysaccharide binding (GO:0030247);;	--	--	Wall-associated receptor kinase 2 (Precursor) GN=WAK2 OS=Arabidopsis thaliana (Mouse-ear cress) PE=1 SV=1	Uncharacterized protein {ECO:0000313|EnsemblPlants:GRMZM2G355233_P01} OS=Zea mays (Maize) PE=4 SV=1	PREDICTED: putative wall-associated receptor kinase-like 16 [Zea mays]
gene:Zm00001d036261	0.0285846	2.56507	up	--	Molecular Function: protein serine/threonine kinase activity (GO:0004674);; Molecular Function: calcium ion binding (GO:0005509);; Molecular Function: ATP binding (GO:0005524);; Cellular Component: mitochondrion (GO:0005739);; Biological Process: protein phosphorylation (GO:0006468);; Cellular Component: cytoplasmic membrane-bounded vesicle (GO:0016023);; Molecular Function: polysaccharide bindin…	--	--	Wall-associated receptor kinase 5 (Precursor) GN=WAK5 OS=Arabidopsis thaliana (Mouse-ear cress) PE=2 SV=1	Uncharacterized protein {ECO:0000313|EnsemblPlants:GRMZM2G306282_P01} OS=Zea mays (Maize) PE=4 SV=1	putative wall-associated receptor protein kinase family protein [Zea mays]
gene:Zm00001d036262	0.0120574	2.50557	up	--	Cellular Component: cytoplasmic membrane-bounded vesicle (GO:0016023);; Molecular Function: kinase activity (GO:0016301);; Molecular Function: polysaccharide binding (GO:0030247);;	--	--	Wall-associated receptor kinase 2 (Precursor) GN=WAK2 OS=Arabidopsis thaliana (Mouse-ear cress) PE=1 SV=1	Uncharacterized protein {ECO:0000313|EMBL:ACN36399.1, ECO:0000313|EnsemblPlants:GRMZM2G004278_P01} OS=Zea mays (Maize) PE=2 SV=1	hypothetical protein precursor [Zea mays]
gene:Zm00001d041873	0.0186906	1.40671	up	--	Molecular Function: protein serine/threonine kinase activity (GO:0004674);; Molecular Function: ATP binding (GO:0005524);; Cellular Component: mitochondrion (GO:0005739);; Biological Process: protein phosphorylation (GO:0006468);; Cellular Component: cytoplasmic membrane-bounded vesicle (GO:0016023);; Molecular Function: polysaccharide binding (GO:0030247);;	--	--	Wall-associated receptor kinase 5 (Precursor) GN=WAK5 OS=Arabidopsis thaliana (Mouse-ear cress) PE=2 SV=1	WAK111-OsWAK receptor-like protein kinase {ECO:0000313|EMBL:ACG28720.1} OS=Zea mays (Maize) PE=2 SV=1	PREDICTED: WAK111 - OsWAK receptor-like protein kinase isoform X1 [Zea mays]
gene:Zm00001d054062	0.000619066	1.22144	up	--	Molecular Function: protein serine/threonine kinase activity (GO:0004674);; Molecular Function: calcium ion binding (GO:0005509);; Molecular Function: ATP binding (GO:0005524);; Biological Process: protein phosphorylation (GO:0006468);; Cellular Component: cytoplasmic membrane-bounded vesicle (GO:0016023);;	--	--	Wall-associated receptor kinase 3 (Precursor) GN=WAK3 OS=Arabidopsis thaliana (Mouse-ear cress) PE=2 SV=2	Uncharacterized protein {ECO:0000313|EnsemblPlants:GRMZM2G010091_P01} OS=Zea mays (Maize) PE=3 SV=1	putative wall-associated receptor protein kinase family protein [Zea mays]
Zea_mays_newGene_6551	0.00467253	-1.86683	down	--	Molecular Function: protein serine/threonine kinase activity (GO:0004674);; Molecular Function: calcium ion binding (GO:0005509);; Molecular Function: ATP binding (GO:0005524);; Biological Process: protein phosphorylation (GO:0006468);; Cellular Component: cytoplasmic membrane-bounded vesicle (GO:0016023);; Molecular Function: polysaccharide binding (GO:0030247);;	--	--	Wall-associated receptor kinase-like 9 (Precursor) GN=WAKL9 OS=Arabidopsis thaliana (Mouse-ear cress) PE=2 SV=1	--	putative WAK family receptor-like protein kinase [Zea mays]
gene:Zm00001d002446	0.000213288	-1.59649	down	--	Molecular Function: protein serine/threonine kinase activity (GO:0004674);; Molecular Function: calcium ion binding (GO:0005509);; Molecular Function: ATP binding (GO:0005524);; Biological Process: protein phosphorylation (GO:0006468);; Cellular Component: integral component of membrane (GO:0016021);; Cellular Component: cytoplasmic membrane-bounded vesicle (GO:0016023);; Molecular Function: poly…	--	--	Wall-associated receptor kinase 2 (Precursor) GN=WAK2 OS=Arabidopsis thaliana (Mouse-ear cress) PE=1 SV=1	Uncharacterized protein {ECO:0000313|EnsemblPlants:GRMZM2G176225_P01} OS=Zea mays (Maize) PE=4 SV=1	TPA: putative WAK family receptor-like protein kinase [Zea mays]
gene:Zm00001d002447	0.0473165	-1.03473	down	--	Molecular Function: protein serine/threonine kinase activity (GO:0004674);; Molecular Function: ATP binding (GO:0005524);; Biological Process: protein phosphorylation (GO:0006468);; Molecular Function: polysaccharide binding (GO:0030247);;	--	--	Wall-associated receptor kinase 5 (Precursor) GN=WAK5 OS=Arabidopsis thaliana (Mouse-ear cress) PE=2 SV=1	Uncharacterized protein {ECO:0000313|EnsemblPlants:GRMZM2G180160_P01} OS=Zea mays (Maize) PE=4 SV=1	PREDICTED: wall-associated receptor kinase 4-like isoform X1 [Zea mays]
gene:Zm00001d003019	0.00118011	-3.60029	down	--	Molecular Function: protein serine/threonine kinase activity (GO:0004674);; Molecular Function: calcium ion binding (GO:0005509);; Molecular Function: ATP binding (GO:0005524);; Cellular Component: mitochondrion (GO:0005739);; Biological Process: protein phosphorylation (GO:0006468);; Cellular Component: membrane (GO:0016020);; Molecular Function: polysaccharide binding (GO:0030247);; Biological …	--	--	Wall-associated receptor kinase 2 (Precursor) GN=WAK2 OS=Arabidopsis thaliana (Mouse-ear cress) PE=1 SV=1	Uncharacterized protein {ECO:0000313|EnsemblPlants:GRMZM2G049608_P01} OS=Zea mays (Maize) PE=4 SV=1	TPA: putative WAK family receptor-like protein kinase [Zea mays]
gene:Zm00001d007745	2.27192e-05	-3.88703	down	--	Molecular Function: protein kinase activity (GO:0004672);; Molecular Function: calcium ion binding (GO:0005509);; Molecular Function: ATP binding (GO:0005524);; Biological Process: protein phosphorylation (GO:0006468);; Molecular Function: polysaccharide binding (GO:0030247);;	K04730|0|zma:100304375|srk1; S-receptor kinase1; K04730 interleukin-1 receptor-associated kinase 1 [EC:2.7.11.1] (A)	--	Wall-associated receptor kinase 2 (Precursor) GN=WAK2 OS=Arabidopsis thaliana (Mouse-ear cress) PE=1 SV=1	Uncharacterized protein {ECO:0000313|EMBL:ACN25685.1, ECO:0000313|EnsemblPlants:AC217293.3_FGP007} OS=Zea mays (Maize) PE=2 SV=1	S-receptor kinase1 precursor [Zea mays]
#ID	91 dap_FDR	91 dap_FDR	91 dap_FDR	COG_class_annotation	GO_annotation	KEGG_annotation	KOG_class_annotation	Swissprot_annotation	TrEMBL_annotation	nr_annotation
gene:Zm00001d003023	0.0258585	2.00989	up	--	Molecular Function: protein serine/threonine kinase activity (GO:0004674);; Molecular Function: calcium ion binding (GO:0005509);; Molecular Function: ATP binding (GO:0005524);; Cellular Component: mitochondrion (GO:0005739);; Biological Process: protein phosphorylation (GO:0006468);; Cellular Component: membrane (GO:0016020);; Cellular Component: cytoplasmic membrane-bounded vesicle (GO:0016023)…	--	--	Wall-associated receptor kinase 5 (Precursor) GN=WAK5 OS=Arabidopsis thaliana (Mouse-ear cress) PE=2 SV=1	Uncharacterized protein {ECO:0000313|EMBL:ACF78530.1, ECO:0000313|EnsemblPlants:GRMZM2G145109_P01} OS=Zea mays (Maize) PE=2 SV=1	PREDICTED: uncharacterized LOC100191438 isoform X1 [Zea mays]
gene:Zm00001d007477	7.94082e-05	Inf	up	--	Molecular Function: protein serine/threonine kinase activity (GO:0004674);; Molecular Function: ATP binding (GO:0005524);; Biological Process: protein phosphorylation (GO:0006468);;	--	--	Wall-associated receptor kinase 3 (Precursor) GN=WAK3 OS=Arabidopsis thaliana (Mouse-ear cress) PE=2 SV=2	Uncharacterized protein {ECO:0000313|EnsemblPlants:GRMZM2G159756_P01} OS=Zea mays (Maize) PE=4 SV=1	PREDICTED: serine/threonine-protein kinase-like protein At1g28390 [Zea mays]
gene:Zm00001d020955	2.60027e-06	2.87685	up	--	Molecular Function: protein serine/threonine kinase activity (GO:0004674);; Molecular Function: calcium ion binding (GO:0005509);; Molecular Function: ATP binding (GO:0005524);; Biological Process: protein phosphorylation (GO:0006468);; Cellular Component: cytoplasmic membrane-bounded vesicle (GO:0016023);; Molecular Function: polysaccharide binding (GO:0030247);;	--	--	Wall-associated receptor kinase 3 (Precursor) GN=WAK3 OS=Arabidopsis thaliana (Mouse-ear cress) PE=2 SV=2	Uncharacterized protein {ECO:0000313|EnsemblPlants:GRMZM2G077655_P01} OS=Zea mays (Maize) PE=4 SV=1	TPA: putative WAK family receptor-like protein kinase [Zea mays]
gene:Zm00001d031351	0.0144143	2.51207	up	--	Molecular Function: nucleotide binding (GO:0000166);; Molecular Function: protein kinase activity (GO:0004672);; Cellular Component: cytoplasmic membrane-bounded vesicle (GO:0016023);; Biological Process: phosphorylation (GO:0016310);; Molecular Function: ion binding (GO:0043167);;	--	--	Wall-associated receptor kinase 2 (Precursor) GN=WAK2 OS=Arabidopsis thaliana (Mouse-ear cress) PE=1 SV=1	Uncharacterized protein {ECO:0000313|EnsemblPlants:GRMZM2G137861_P01} OS=Zea mays (Maize) PE=4 SV=1	TPA: putative wall-associated receptor protein kinase family protein [Zea mays]
gene:Zm00001d031366	1.04883e-05	3.34857	up	--	Molecular Function: nucleotide binding (GO:0000166);; Molecular Function: protein kinase activity (GO:0004672);; Cellular Component: cytoplasmic membrane-bounded vesicle (GO:0016023);; Biological Process: phosphorylation (GO:0016310);; Molecular Function: ion binding (GO:0043167);;	--	--	Wall-associated receptor kinase 2 (Precursor) GN=WAK2 OS=Arabidopsis thaliana (Mouse-ear cress) PE=1 SV=1	Uncharacterized protein {ECO:0000313|EnsemblPlants:GRMZM2G050536_P02} OS=Zea mays (Maize) PE=4 SV=1	TPA: putative wall-associated receptor protein kinase family protein [Zea mays]
gene:Zm00001d031395	0.000593564	3.47596	up	--	Molecular Function: nucleotide binding (GO:0000166);; Molecular Function: protein kinase activity (GO:0004672);; Cellular Component: cytoplasmic membrane-bounded vesicle (GO:0016023);; Molecular Function: ion binding (GO:0043167);;	--	--	Wall-associated receptor kinase 3 (Precursor) GN=WAK3 OS=Arabidopsis thaliana (Mouse-ear cress) PE=2 SV=2	Uncharacterized protein {ECO:0000313|EnsemblPlants:GRMZM2G362303_P01} OS=Zea mays (Maize) PE=4 SV=1	TPA: putative wall-associated receptor protein kinase family protein [Zea mays]
gene:Zm00001d031407	0.000120956	2.51937	up	--	Molecular Function: binding (GO:0005488);; Cellular Component: cytoplasmic membrane-bounded vesicle (GO:0016023);; Molecular Function: kinase activity (GO:0016301);;	--	--	Wall-associated receptor kinase 2 (Precursor) GN=WAK2 OS=Arabidopsis thaliana (Mouse-ear cress) PE=1 SV=1	Uncharacterized protein {ECO:0000313|EnsemblPlants:GRMZM2G059012_P01} OS=Zea mays (Maize) PE=4 SV=1	TPA: putative wall-associated receptor protein kinase family protein [Zea mays]
gene:Zm00001d032356	0.0209794	1.87044	up	--	Molecular Function: protein serine/threonine kinase activity (GO:0004674);; Molecular Function: calcium ion binding (GO:0005509);; Molecular Function: ATP binding (GO:0005524);; Biological Process: protein phosphorylation (GO:0006468);; Cellular Component: cytoplasmic membrane-bounded vesicle (GO:0016023);; Molecular Function: polysaccharide binding (GO:0030247);;	--	--	Wall-associated receptor kinase 2 (Precursor) GN=WAK2 OS=Arabidopsis thaliana (Mouse-ear cress) PE=1 SV=1	Uncharacterized protein {ECO:0000313|EnsemblPlants:GRMZM2G355233_P01} OS=Zea mays (Maize) PE=4 SV=1	PREDICTED: putative wall-associated receptor kinase-like 16 [Zea mays]
gene:Zm00001d036262	0.00134029	2.75238	up	--	Cellular Component: cytoplasmic membrane-bounded vesicle (GO:0016023);; Molecular Function: kinase activity (GO:0016301);; Molecular Function: polysaccharide binding (GO:0030247);;	--	--	Wall-associated receptor kinase 2 (Precursor) GN=WAK2 OS=Arabidopsis thaliana (Mouse-ear cress) PE=1 SV=1	Uncharacterized protein {ECO:0000313|EMBL:ACN36399.1, ECO:0000313|EnsemblPlants:GRMZM2G004278_P01} OS=Zea mays (Maize) PE=2 SV=1	hypothetical protein precursor [Zea mays]
gene:Zm00001d002979	0.00526952	2.21598	up	--	Molecular Function: protein serine/threonine kinase activity (GO:0004674);; Molecular Function: calcium ion binding (GO:0005509);; Molecular Function: ATP binding (GO:0005524);; Biological Process: protein phosphorylation (GO:0006468);; Molecular Function: polysaccharide binding (GO:0030247);;	--	--	Wall-associated receptor kinase 3 (Precursor) GN=WAK3 OS=Arabidopsis thaliana (Mouse-ear cress) PE=2 SV=2	Wall-associated receptor kinase 5 {ECO:0000313|EMBL:EMS52212.1} OS=Triticum urartu (Red wild einkorn) PE=4 SV=1	Wall-associated receptor kinase 5 [Triticum urartu]
gene:Zm00001d007474	0.0397719	1.09596	up	--	Molecular Function: protein serine/threonine kinase activity (GO:0004674);; Molecular Function: ATP binding (GO:0005524);; Biological Process: protein phosphorylation (GO:0006468);;	--	--	Wall-associated receptor kinase 2 (Precursor) GN=WAK2 OS=Arabidopsis thaliana (Mouse-ear cress) PE=1 SV=1	Uncharacterized protein {ECO:0000313|EnsemblPlants:GRMZM2G458075_P01} OS=Zea mays (Maize) PE=4 SV=1	PREDICTED: probable serine/threonine-protein kinase DDB_G0271682 [Zea mays]
gene:Zm00001d017264	0.00794687	1.2344	up	--	Molecular Function: protein serine/threonine kinase activity (GO:0004674);; Molecular Function: calcium ion binding (GO:0005509);; Molecular Function: ATP binding (GO:0005524);; Biological Process: protein phosphorylation (GO:0006468);; Cellular Component: cytoplasmic membrane-bounded vesicle (GO:0016023);; Molecular Function: polysaccharide binding (GO:0030247);;	--	--	Wall-associated receptor kinase 5 (Precursor) GN=WAK5 OS=Arabidopsis thaliana (Mouse-ear cress) PE=2 SV=1	Uncharacterized protein {ECO:0000313|EnsemblPlants:GRMZM2G014560_P01} OS=Zea mays (Maize) PE=4 SV=1	putative WAK family receptor-like protein kinase [Zea mays]
gene:Zm00001d050164	6.67091e-07	3.44451	up	--	Molecular Function: protein serine/threonine kinase activity (GO:0004674);; Molecular Function: ATP binding (GO:0005524);; Biological Process: protein phosphorylation (GO:0006468);; Cellular Component: cytoplasmic membrane-bounded vesicle (GO:0016023);; Molecular Function: polysaccharide binding (GO:0030247);;	--	Signal transduction mechanisms	Wall-associated receptor kinase-like 20 (Precursor) GN=WAKL20 OS=Arabidopsis thaliana (Mouse-ear cress) PE=2 SV=1	Uncharacterized protein {ECO:0000313|EMBL:ACN27858.1, ECO:0000313|EnsemblPlants:GRMZM2G359986_P01} OS=Zea mays (Maize) PE=2 SV=1	uncharacterized LOC100382104 precursor [Zea mays]
gene:Zm00001d053119	0.00206783	1.19786	up	--	Molecular Function: protein serine/threonine kinase activity (GO:0004674);; Molecular Function: ATP binding (GO:0005524);; Biological Process: protein phosphorylation (GO:0006468);;	--	--	Wall-associated receptor kinase 3 (Precursor) GN=WAK3 OS=Arabidopsis thaliana (Mouse-ear cress) PE=2 SV=2	Uncharacterized protein {ECO:0000313|EnsemblPlants:GRMZM2G159756_P01} OS=Zea mays (Maize) PE=4 SV=1	PREDICTED: serine/threonine-protein kinase-like protein At1g28390 [Zea mays]
#ID	93 dap_FDR	93 dap_FDR	93 dap_FDR	COG_class_annotation	GO_annotation	KEGG_annotation	KOG_class_annotation	Swissprot_annotation	TrEMBL_annotation	nr_annotation
gene:Zm00001d003023	0.00740486	2.44207	up	--	Molecular Function: protein serine/threonine kinase activity (GO:0004674);; Molecular Function: calcium ion binding (GO:0005509);; Molecular Function: ATP binding (GO:0005524);; Cellular Component: mitochondrion (GO:0005739);; Biological Process: protein phosphorylation (GO:0006468);; Cellular Component: membrane (GO:0016020);; Cellular Component: cytoplasmic membrane-bounded vesicle (GO:0016023)…	--	--	Wall-associated receptor kinase 5 (Precursor) GN=WAK5 OS=Arabidopsis thaliana (Mouse-ear cress) PE=2 SV=1	Uncharacterized protein {ECO:0000313|EMBL:ACF78530.1, ECO:0000313|EnsemblPlants:GRMZM2G145109_P01} OS=Zea mays (Maize) PE=2 SV=1	PREDICTED: uncharacterized LOC100191438 isoform X1 [Zea mays]
gene:Zm00001d020955	0.0116808	2.18356	up	--	Molecular Function: protein serine/threonine kinase activity (GO:0004674);; Molecular Function: calcium ion binding (GO:0005509);; Molecular Function: ATP binding (GO:0005524);; Biological Process: protein phosphorylation (GO:0006468);; Cellular Component: cytoplasmic membrane-bounded vesicle (GO:0016023);; Molecular Function: polysaccharide binding (GO:0030247);;	--	--	Wall-associated receptor kinase 3 (Precursor) GN=WAK3 OS=Arabidopsis thaliana (Mouse-ear cress) PE=2 SV=2	Uncharacterized protein {ECO:0000313|EnsemblPlants:GRMZM2G077655_P01} OS=Zea mays (Maize) PE=4 SV=1	TPA: putative WAK family receptor-like protein kinase [Zea mays]
gene:Zm00001d031366	1.11286e-06	4.47142	up	--	Molecular Function: nucleotide binding (GO:0000166);; Molecular Function: protein kinase activity (GO:0004672);; Cellular Component: cytoplasmic membrane-bounded vesicle (GO:0016023);; Biological Process: phosphorylation (GO:0016310);; Molecular Function: ion binding (GO:0043167);;	--	--	Wall-associated receptor kinase 2 (Precursor) GN=WAK2 OS=Arabidopsis thaliana (Mouse-ear cress) PE=1 SV=1	Uncharacterized protein {ECO:0000313|EnsemblPlants:GRMZM2G050536_P02} OS=Zea mays (Maize) PE=4 SV=1	TPA: putative wall-associated receptor protein kinase family protein [Zea mays]
gene:Zm00001d031395	2.10175e-05	4.13235	up	--	Molecular Function: nucleotide binding (GO:0000166);; Molecular Function: protein kinase activity (GO:0004672);; Cellular Component: cytoplasmic membrane-bounded vesicle (GO:0016023);; Molecular Function: ion binding (GO:0043167);;	--	--	Wall-associated receptor kinase 3 (Precursor) GN=WAK3 OS=Arabidopsis thaliana (Mouse-ear cress) PE=2 SV=2	Uncharacterized protein {ECO:0000313|EnsemblPlants:GRMZM2G362303_P01} OS=Zea mays (Maize) PE=4 SV=1	TPA: putative wall-associated receptor protein kinase family protein [Zea mays]
gene:Zm00001d031407	0.00162001	3.71569	up	--	Molecular Function: binding (GO:0005488);; Cellular Component: cytoplasmic membrane-bounded vesicle (GO:0016023);; Molecular Function: kinase activity (GO:0016301);;	--	--	Wall-associated receptor kinase 2 (Precursor) GN=WAK2 OS=Arabidopsis thaliana (Mouse-ear cress) PE=1 SV=1	Uncharacterized protein {ECO:0000313|EnsemblPlants:GRMZM2G059012_P01} OS=Zea mays (Maize) PE=4 SV=1	TPA: putative wall-associated receptor protein kinase family protein [Zea mays]
gene:Zm00001d032356	0.0455255	2.53795	up	--	Molecular Function: protein serine/threonine kinase activity (GO:0004674);; Molecular Function: calcium ion binding (GO:0005509);; Molecular Function: ATP binding (GO:0005524);; Biological Process: protein phosphorylation (GO:0006468);; Cellular Component: cytoplasmic membrane-bounded vesicle (GO:0016023);; Molecular Function: polysaccharide binding (GO:0030247);;	--	--	Wall-associated receptor kinase 2 (Precursor) GN=WAK2 OS=Arabidopsis thaliana (Mouse-ear cress) PE=1 SV=1	Uncharacterized protein {ECO:0000313|EnsemblPlants:GRMZM2G355233_P01} OS=Zea mays (Maize) PE=4 SV=1	PREDICTED: putative wall-associated receptor kinase-like 16 [Zea mays]
gene:Zm00001d036262	0.00276872	3.23994	up	--	Cellular Component: cytoplasmic membrane-bounded vesicle (GO:0016023);; Molecular Function: kinase activity (GO:0016301);; Molecular Function: polysaccharide binding (GO:0030247);;	--	--	Wall-associated receptor kinase 2 (Precursor) GN=WAK2 OS=Arabidopsis thaliana (Mouse-ear cress) PE=1 SV=1	Uncharacterized protein {ECO:0000313|EMBL:ACN36399.1, ECO:0000313|EnsemblPlants:GRMZM2G004278_P01} OS=Zea mays (Maize) PE=2 SV=1	hypothetical protein precursor [Zea mays]
gene:Zm00001d007474	0.0123431	1.31335	up	--	Molecular Function: protein serine/threonine kinase activity (GO:0004674);; Molecular Function: ATP binding (GO:0005524);; Biological Process: protein phosphorylation (GO:0006468);;	--	--	Wall-associated receptor kinase 2 (Precursor) GN=WAK2 OS=Arabidopsis thaliana (Mouse-ear cress) PE=1 SV=1	Uncharacterized protein {ECO:0000313|EnsemblPlants:GRMZM2G458075_P01} OS=Zea mays (Maize) PE=4 SV=1	PREDICTED: probable serine/threonine-protein kinase DDB_G0271682 [Zea mays]
gene:Zm00001d053119	0.0119573	1.00021	up	--	Molecular Function: protein serine/threonine kinase activity (GO:0004674);; Molecular Function: ATP binding (GO:0005524);; Biological Process: protein phosphorylation (GO:0006468);;	--	--	Wall-associated receptor kinase 3 (Precursor) GN=WAK3 OS=Arabidopsis thaliana (Mouse-ear cress) PE=2 SV=2	Uncharacterized protein {ECO:0000313|EnsemblPlants:GRMZM2G159756_P01} OS=Zea mays (Maize) PE=4 SV=1	PREDICTED: serine/threonine-protein kinase-like protein At1g28390 [Zea mays]
gene:Zm00001d003021	0.0133426	2.4351	up	--	Molecular Function: protein serine/threonine kinase activity (GO:0004674);; Molecular Function: calcium ion binding (GO:0005509);; Molecular Function: ATP binding (GO:0005524);; Cellular Component: mitochondrion (GO:0005739);; Biological Process: protein phosphorylation (GO:0006468);; Cellular Component: membrane (GO:0016020);; Cellular Component: cytoplasmic membrane-bounded vesicle (GO:0016023)…	--	--	Wall-associated receptor kinase 5 (Precursor) GN=WAK5 OS=Arabidopsis thaliana (Mouse-ear cress) PE=2 SV=1	Uncharacterized protein {ECO:0000313|EnsemblPlants:GRMZM2G145075_P01} OS=Zea mays (Maize) PE=4 SV=1	PREDICTED: wall-associated receptor kinase 5-like isoform X1 [Zea mays]
gene:Zm00001d036261	0.00277808	3.22422	up	--	Molecular Function: protein serine/threonine kinase activity (GO:0004674);; Molecular Function: calcium ion binding (GO:0005509);; Molecular Function: ATP binding (GO:0005524);; Cellular Component: mitochondrion (GO:0005739);; Biological Process: protein phosphorylation (GO:0006468);; Cellular Component: cytoplasmic membrane-bounded vesicle (GO:0016023);; Molecular Function: polysaccharide bindin…	--	--	Wall-associated receptor kinase 5 (Precursor) GN=WAK5 OS=Arabidopsis thaliana (Mouse-ear cress) PE=2 SV=1	Uncharacterized protein {ECO:0000313|EnsemblPlants:GRMZM2G306282_P01} OS=Zea mays (Maize) PE=4 SV=1	putative wall-associated receptor protein kinase family protein [Zea mays]
gene:Zm00001d041873	0.00052109	2.21354	up	--	Molecular Function: protein serine/threonine kinase activity (GO:0004674);; Molecular Function: ATP binding (GO:0005524);; Cellular Component: mitochondrion (GO:0005739);; Biological Process: protein phosphorylation (GO:0006468);; Cellular Component: cytoplasmic membrane-bounded vesicle (GO:0016023);; Molecular Function: polysaccharide binding (GO:0030247);;	--	--	Wall-associated receptor kinase 5 (Precursor) GN=WAK5 OS=Arabidopsis thaliana (Mouse-ear cress) PE=2 SV=1	WAK111-OsWAK receptor-like protein kinase {ECO:0000313|EMBL:ACG28720.1} OS=Zea mays (Maize) PE=2 SV=1	PREDICTED: WAK111 - OsWAK receptor-like protein kinase isoform X1 [Zea mays]

## Sheet: Zhenghong532
Additional file 7.B Up-regulated and down-regulated wall-associated kinases in Zhenghong532 maize cultivars at 89, 91 and 93 day post planting (dap), respectively.
#ID	89 dap_FDR	89 dap_log2FC	89 dap_(FDR_0.05_FC_2)_regulated	COG_class_annotation	GO_annotation	KEGG_annotation	KOG_class_annotation	Swissprot_annotation	TrEMBL_annotation	nr_annotation
gene:Zm00001d028280	3.03754e-05	1.0808	up	--	Molecular Function: protein serine/threonine kinase activity (GO:0004674);; Molecular Function: ATP binding (GO:0005524);; Cellular Component: mitochondrion (GO:0005739);; Biological Process: protein phosphorylation (GO:0006468);; Molecular Function: polysaccharide binding (GO:0030247);;	--	Signal transduction mechanisms	Wall-associated receptor kinase-like 14 (Precursor) GN=WAKL14 OS=Arabidopsis thaliana (Mouse-ear cress) PE=2 SV=2	Uncharacterized protein {ECO:0000313|EnsemblPlants:GRMZM2G433579_P01} OS=Zea mays (Maize) PE=4 SV=1	PREDICTED: wall-associated receptor kinase-like 14 [Zea mays]
gene:Zm00001d030941	1.42779e-05	2.5892	up	--	Molecular Function: protein serine/threonine kinase activity (GO:0004674);; Molecular Function: ATP binding (GO:0005524);; Biological Process: protein phosphorylation (GO:0006468);;	--	Signal transduction mechanisms	Wall-associated receptor kinase-like 14 (Precursor) GN=WAKL14 OS=Arabidopsis thaliana (Mouse-ear cress) PE=2 SV=2	Uncharacterized protein {ECO:0000313|EnsemblPlants:GRMZM2G038893_P01} OS=Zea mays (Maize) PE=4 SV=1	TPA: putative WAK-related receptor-like protein kinase family protein [Zea mays]
gene:Zm00001d003019	2.65156e-06	6.18047	up	--	Molecular Function: protein serine/threonine kinase activity (GO:0004674);; Molecular Function: calcium ion binding (GO:0005509);; Molecular Function: ATP binding (GO:0005524);; Cellular Component: mitochondrion (GO:0005739);; Biological Process: protein phosphorylation (GO:0006468);; Cellular Component: membrane (GO:0016020);; Molecular Function: polysaccharide binding (GO:0030247);; Biological …	--	--	Wall-associated receptor kinase 2 (Precursor) GN=WAK2 OS=Arabidopsis thaliana (Mouse-ear cress) PE=1 SV=1	Uncharacterized protein {ECO:0000313|EnsemblPlants:GRMZM2G049608_P01} OS=Zea mays (Maize) PE=4 SV=1	TPA: putative WAK family receptor-like protein kinase [Zea mays]
gene:Zm00001d007745	0.000313868	4.23336	up	--	Molecular Function: protein kinase activity (GO:0004672);; Molecular Function: calcium ion binding (GO:0005509);; Molecular Function: ATP binding (GO:0005524);; Biological Process: protein phosphorylation (GO:0006468);; Molecular Function: polysaccharide binding (GO:0030247);;	K04730|0|zma:100304375|srk1; S-receptor kinase1; K04730 interleukin-1 receptor-associated kinase 1 [EC:2.7.11.1] (A)	--	Wall-associated receptor kinase 2 (Precursor) GN=WAK2 OS=Arabidopsis thaliana (Mouse-ear cress) PE=1 SV=1	Uncharacterized protein {ECO:0000313|EMBL:ACN25685.1, ECO:0000313|EnsemblPlants:AC217293.3_FGP007} OS=Zea mays (Maize) PE=2 SV=1	S-receptor kinase1 precursor [Zea mays]
gene:Zm00001d031366	0.000349898	-3.12644	down	--	Molecular Function: nucleotide binding (GO:0000166);; Molecular Function: protein kinase activity (GO:0004672);; Cellular Component: cytoplasmic membrane-bounded vesicle (GO:0016023);; Biological Process: phosphorylation (GO:0016310);; Molecular Function: ion binding (GO:0043167);;	--	--	Wall-associated receptor kinase 2 (Precursor) GN=WAK2 OS=Arabidopsis thaliana (Mouse-ear cress) PE=1 SV=1	Uncharacterized protein {ECO:0000313|EnsemblPlants:GRMZM2G050536_P02} OS=Zea mays (Maize) PE=4 SV=1	TPA: putative wall-associated receptor protein kinase family protein [Zea mays]
gene:Zm00001d031395	8.79692e-14	-3.65308	down	--	Molecular Function: nucleotide binding (GO:0000166);; Molecular Function: protein kinase activity (GO:0004672);; Cellular Component: cytoplasmic membrane-bounded vesicle (GO:0016023);; Molecular Function: ion binding (GO:0043167);;	--	--	Wall-associated receptor kinase 3 (Precursor) GN=WAK3 OS=Arabidopsis thaliana (Mouse-ear cress) PE=2 SV=2	Uncharacterized protein {ECO:0000313|EnsemblPlants:GRMZM2G362303_P01} OS=Zea mays (Maize) PE=4 SV=1	TPA: putative wall-associated receptor protein kinase family protein [Zea mays]
gene:Zm00001d031407	0.00901383	-1.27131	down	--	Molecular Function: binding (GO:0005488);; Cellular Component: cytoplasmic membrane-bounded vesicle (GO:0016023);; Molecular Function: kinase activity (GO:0016301);;	--	--	Wall-associated receptor kinase 2 (Precursor) GN=WAK2 OS=Arabidopsis thaliana (Mouse-ear cress) PE=1 SV=1	Uncharacterized protein {ECO:0000313|EnsemblPlants:GRMZM2G059012_P01} OS=Zea mays (Maize) PE=4 SV=1	TPA: putative wall-associated receptor protein kinase family protein [Zea mays]
gene:Zm00001d003021	0.00036685	-2.54641	down	--	Molecular Function: protein serine/threonine kinase activity (GO:0004674);; Molecular Function: calcium ion binding (GO:0005509);; Molecular Function: ATP binding (GO:0005524);; Cellular Component: mitochondrion (GO:0005739);; Biological Process: protein phosphorylation (GO:0006468);; Cellular Component: membrane (GO:0016020);; Cellular Component: cytoplasmic membrane-bounded vesicle (GO:0016023)…	--	--	Wall-associated receptor kinase 5 (Precursor) GN=WAK5 OS=Arabidopsis thaliana (Mouse-ear cress) PE=2 SV=1	Uncharacterized protein {ECO:0000313|EnsemblPlants:GRMZM2G145075_P01} OS=Zea mays (Maize) PE=4 SV=1	PREDICTED: wall-associated receptor kinase 5-like isoform X1 [Zea mays]
gene:Zm00001d031351	2.80724e-07	-2.79762	down	--	Molecular Function: nucleotide binding (GO:0000166);; Molecular Function: protein kinase activity (GO:0004672);; Cellular Component: cytoplasmic membrane-bounded vesicle (GO:0016023);; Biological Process: phosphorylation (GO:0016310);; Molecular Function: ion binding (GO:0043167);;	--	--	Wall-associated receptor kinase 2 (Precursor) GN=WAK2 OS=Arabidopsis thaliana (Mouse-ear cress) PE=1 SV=1	Uncharacterized protein {ECO:0000313|EnsemblPlants:GRMZM2G137861_P01} OS=Zea mays (Maize) PE=4 SV=1	TPA: putative wall-associated receptor protein kinase family protein [Zea mays]
gene:Zm00001d023563	5.77833e-11	-4.40954	down	--	Molecular Function: protein serine/threonine kinase activity (GO:0004674);; Molecular Function: calcium ion binding (GO:0005509);; Molecular Function: ATP binding (GO:0005524);; Biological Process: protein phosphorylation (GO:0006468);; Cellular Component: cytoplasmic membrane-bounded vesicle (GO:0016023);; Molecular Function: polysaccharide binding (GO:0030247);;	--	--	Wall-associated receptor kinase 3 (Precursor) GN=WAK3 OS=Arabidopsis thaliana (Mouse-ear cress) PE=2 SV=2	Uncharacterized protein {ECO:0000313|EnsemblPlants:GRMZM2G475197_P01} OS=Zea mays (Maize) PE=3 SV=1	putative WAK family receptor-like protein kinase [Zea mays]
#ID	91 dap_FDR	91 dap_FDR	91 dap_FDR	COG_class_annotation	GO_annotation	KEGG_annotation	KOG_class_annotation	Swissprot_annotation	TrEMBL_annotation	nr_annotation
gene:Zm00001d036262	0.0321815	1.81134	up	--	Cellular Component: cytoplasmic membrane-bounded vesicle (GO:0016023);; Molecular Function: kinase activity (GO:0016301);; Molecular Function: polysaccharide binding (GO:0030247);;	--	--	Wall-associated receptor kinase 2 (Precursor) GN=WAK2 OS=Arabidopsis thaliana (Mouse-ear cress) PE=1 SV=1	Uncharacterized protein {ECO:0000313|EMBL:ACN36399.1, ECO:0000313|EnsemblPlants:GRMZM2G004278_P01} OS=Zea mays (Maize) PE=2 SV=1	hypothetical protein precursor [Zea mays]
gene:Zm00001d053119	0.00313413	1.02886	up	--	Molecular Function: protein serine/threonine kinase activity (GO:0004674);; Molecular Function: ATP binding (GO:0005524);; Biological Process: protein phosphorylation (GO:0006468);;	--	--	Wall-associated receptor kinase 3 (Precursor) GN=WAK3 OS=Arabidopsis thaliana (Mouse-ear cress) PE=2 SV=2	Uncharacterized protein {ECO:0000313|EnsemblPlants:GRMZM2G159756_P01} OS=Zea mays (Maize) PE=4 SV=1	PREDICTED: serine/threonine-protein kinase-like protein At1g28390 [Zea mays]
gene:Zm00001d036261	0.0209763	2.19562	up	--	Molecular Function: protein serine/threonine kinase activity (GO:0004674);; Molecular Function: calcium ion binding (GO:0005509);; Molecular Function: ATP binding (GO:0005524);; Cellular Component: mitochondrion (GO:0005739);; Biological Process: protein phosphorylation (GO:0006468);; Cellular Component: cytoplasmic membrane-bounded vesicle (GO:0016023);; Molecular Function: polysaccharide bindin…	--	--	Wall-associated receptor kinase 5 (Precursor) GN=WAK5 OS=Arabidopsis thaliana (Mouse-ear cress) PE=2 SV=1	Uncharacterized protein {ECO:0000313|EnsemblPlants:GRMZM2G306282_P01} OS=Zea mays (Maize) PE=4 SV=1	putative wall-associated receptor protein kinase family protein [Zea mays]
