# Supplementary material for: Transcriptome analysis reveals the molecular mechanisms of the defense response to gray leaf spot disease in maize
Source: BMC Genomics. 2018 Oct 11;19:742. doi: 10.1186/s12864-018-5072-4 (PMC6180411; doi:10.1186/s12864-018-5072-4)
Supplement: Supplementary file 8 — Up-regulated and down-regulated MAP kinases in ‘Yayu889’ and ‘Zhenghong532’ at 89, 91, and 93 days post planting, respectively. (XLSX 14 kb) [file 12864_2018_5072_MOESM8_ESM.xlsx]

## Sheet: Yayu889
Additional file 8.A Up-regulated and down-regulated MAP kinase in Zhenghong532 maize cultivars at 89, 91 and 93 day post planting (dap), respectively.
#ID	89 dap_FDR	89 dap_log2FC	89 dap_(FDR_0.05_FC_2)_regulated	COG_class_annotation	GO_annotation	KEGG_annotation	KOG_class_annotation	Swissprot_annotation	TrEMBL_annotation	nr_annotation
gene:Zm00001d020355	7.67616e-14	3.79595	up	--	Biological Process: cytokinesis (GO:0000910);; Molecular Function: protein serine/threonine kinase activity (GO:0004674);; Molecular Function: ATP binding (GO:0005524);; Biological Process: protein phosphorylation (GO:0006468);; Biological Process: response to oxidative stress (GO:0006979);; Biological Process: flower development (GO:0009908);; Biological Process: cortical microtubule organizatio…	--	Signal transduction mechanisms	Mitogen-activated protein kinase kinase kinase NPK1 GN=NPK1 OS=Nicotiana tabacum (Common tobacco) PE=1 SV=1	Putative uncharacterized protein Sb02g023830 {ECO:0000313|EMBL:EER98846.1} OS=Sorghum bicolor (Sorghum) PE=4 SV=1	PREDICTED: mitogen-activated protein kinase kinase kinase NPK1-like [Zea mays]
gene:Zm00001d028273	0.0196189	1.49113	up	--	Molecular Function: protein serine/threonine kinase activity (GO:0004674);; Molecular Function: ATP binding (GO:0005524);; Cellular Component: mitochondrion (GO:0005739);; Biological Process: protein phosphorylation (GO:0006468);;	--	Signal transduction mechanisms	Mitogen-activated protein kinase kinase 7 GN=F15H18.14 OS=Arabidopsis thaliana (Mouse-ear cress) PE=1 SV=1	Uncharacterized protein {ECO:0000313|EnsemblPlants:GRMZM2G344388_P01} OS=Zea mays (Maize) PE=4 SV=1	TPA: putative MAP kinase family protein [Zea mays]
gene:Zm00001d045359	7.76425e-05	1.21777	up	--	Biological Process: activation of MAPK activity (GO:0000187);; Biological Process: response to molecule of bacterial origin (GO:0002237);; Molecular Function: protein serine/threonine kinase activity (GO:0004674);; Molecular Function: MAP kinase kinase activity (GO:0004708);; Molecular Function: ATP binding (GO:0005524);; Cellular Component: cytoplasm (GO:0005737);; Cellular Component: plasma mem…	K04368|0|sita:101773913|mitogen-activated protein kinase kinase 2-like; K04368 mitogen-activated protein kinase kinase 1 [EC:2.7.12.2] (A)	Signal transduction mechanisms	Mitogen-activated protein kinase kinase 2 GN=F27B13.50 OS=Arabidopsis thaliana (Mouse-ear cress) PE=1 SV=2	Uncharacterized protein {ECO:0000313|EMBL:ACN31610.1, ECO:0000313|EnsemblPlants:GRMZM2G400470_P03} OS=Zea mays (Maize) PE=2 SV=1	unknown [Zea mays]
gene:Zm00001d047758	0.0484442	1.35264	up	--	Biological Process: activation of MAPK activity involved in osmosensory signaling pathway (GO:0000169);; Biological Process: response to hypoxia (GO:0001666);; Molecular Function: MAP kinase activity (GO:0004707);; Molecular Function: ATP binding (GO:0005524);; Biological Process: regulation of transcription, DNA-templated (GO:0006355);; Biological Process: protein targeting to membrane (GO:00066…	K04371|0|zma:103639280|mitogen-activated protein kinase 5; K04371 mitogen-activated protein kinase 1/3 [EC:2.7.11.24] (A)	Signal transduction mechanisms	Mitogen-activated protein kinase 5 GN=OSJNBa0013D02.9 OS=Oryza sativa subsp. japonica (Rice) PE=1 SV=1	Mitogen-activated protein kinase {ECO:0000256|RuleBase:RU361165} OS=Zea mays (Maize) PE=2 SV=1	mitogen-activated protein kinase 5 [Zea mays]
gene:Zm00001d048027	0.000136509	1.7928	up	--	Molecular Function: protein serine/threonine kinase activity (GO:0004674);; Molecular Function: ATP binding (GO:0005524);; Cellular Component: mitochondrion (GO:0005739);; Biological Process: protein phosphorylation (GO:0006468);;	--	Signal transduction mechanisms	Mitogen-activated protein kinase kinase 7 GN=F15H18.14 OS=Arabidopsis thaliana (Mouse-ear cress) PE=1 SV=1	Uncharacterized protein {ECO:0000313|EnsemblPlants:GRMZM2G392737_P01} OS=Zea mays (Maize) PE=4 SV=1	putative MAP kinase family protein [Zea mays]
gene:Zm00001d036215	0.000159712	-1.276	down	--	Biological Process: MAPK cascade (GO:0000165);; Molecular Function: MAP kinase activity (GO:0004707);; Molecular Function: ATP binding (GO:0005524);; Cellular Component: trans-Golgi network (GO:0005802);; Biological Process: protein phosphorylation (GO:0006468);; Biological Process: response to cold (GO:0009409);; Cellular Component: phragmoplast (GO:0009524);; Cellular Component: preprophase ban…	K14512|0|zma:100286386|MPK7; ABA stimulation MAP kinase; K14512 mitogen-activated protein kinase 6 [EC:2.7.11.24] (A)	Signal transduction mechanisms	Mitogen-activated protein kinase 1 GN=OSJNBa0085L11.14 OS=Oryza sativa subsp. japonica (Rice) PE=1 SV=1	Mitogen-activated protein kinase {ECO:0000256|RuleBase:RU361165} OS=Zea mays (Maize) PE=2 SV=1	unknown [Zea mays]
#ID	91 dap_FDR	91 dap_log2FC	91 dap_(FDR_0.05_FC_2)_regulated	COG_class_annotation	GO_annotation	KEGG_annotation	KOG_class_annotation	Swissprot_annotation	TrEMBL_annotation	nr_annotation
gene:Zm00001d048027	0.0109053	2.01702	up	--	Molecular Function: protein serine/threonine kinase activity (GO:0004674);; Molecular Function: ATP binding (GO:0005524);; Cellular Component: mitochondrion (GO:0005739);; Biological Process: protein phosphorylation (GO:0006468);;	--	Signal transduction mechanisms	Mitogen-activated protein kinase kinase 7 GN=F15H18.14 OS=Arabidopsis thaliana (Mouse-ear cress) PE=1 SV=1	Uncharacterized protein {ECO:0000313|EnsemblPlants:GRMZM2G392737_P01} OS=Zea mays (Maize) PE=4 SV=1	putative MAP kinase family protein [Zea mays]
gene:Zm00001d014726	0.00219755	1.1868	up	--	Biological Process: MAPK cascade (GO:0000165);; Molecular Function: MAP kinase activity (GO:0004707);; Molecular Function: ATP binding (GO:0005524);; Cellular Component: nucleus (GO:0005634);; Cellular Component: mitochondrion (GO:0005739);; Cellular Component: cytosol (GO:0005829);; Cellular Component: plasma membrane (GO:0005886);; Biological Process: protein phosphorylation (GO:0006468);; Biol…	K04371|0|zma:100285952|cl9707_1a; LOC100285952; K04371 mitogen-activated protein kinase 1/3 [EC:2.7.11.24] (A)	Signal transduction mechanisms	Mitogen-activated protein kinase 12 OS=Oryza sativa subsp. japonica (Rice) PE=1 SV=2	Uncharacterized protein {ECO:0000313|EMBL:ACL53917.1} OS=Zea mays (Maize) PE=2 SV=1	unknown [Zea mays]
gene:Zm00001d047349	0.0104828	1.04459	up	--	Biological Process: MAPK cascade (GO:0000165);; Molecular Function: MAP kinase activity (GO:0004707);; Molecular Function: ATP binding (GO:0005524);; Cellular Component: nucleus (GO:0005634);; Cellular Component: cytoplasm (GO:0005737);; Biological Process: protein phosphorylation (GO:0006468);; Biological Process: hyperosmotic response (GO:0006972);; Biological Process: response to cold (GO:0009…	K04371|0|zma:542144|simk1; salt-induced MAP kinase 1; K04371 mitogen-activated protein kinase 1/3 [EC:2.7.11.24] (A)	Signal transduction mechanisms	Mitogen-activated protein kinase 6 GN=OSJNBa0053C23.4 OS=Oryza sativa subsp. japonica (Rice) PE=2 SV=1	Mitogen-activated protein kinase {ECO:0000256|RuleBase:RU361165} OS=Zea mays (Maize) PE=2 SV=1	MPK4 - putative MAPK [Zea mays]
gene:Zm00001d049080	0.000804972	1.30712	up	--	Molecular Function: protein serine/threonine kinase activity (GO:0004674);; Molecular Function: protein tyrosine kinase activity (GO:0004713);; Molecular Function: ATP binding (GO:0005524);; Biological Process: protein phosphorylation (GO:0006468);;	--	Signal transduction mechanisms	Mitogen-activated protein kinase kinase kinase YODA GN=YDA OS=Arabidopsis thaliana (Mouse-ear cress) PE=1 SV=1	Uncharacterized protein {ECO:0000313|EMBL:ACF79010.1} OS=Zea mays (Maize) PE=2 SV=1	mitogen activated protein kinase kinase kinase [Zea mays]
#ID	93 dap_FDR	93 dap_log2FC	93 dap_(FDR_0.05_FC_2)_regulated	COG_class_annotation	GO_annotation	KEGG_annotation	KOG_class_annotation	Swissprot_annotation	TrEMBL_annotation	nr_annotation
gene:Zm00001d014726	0.00284187	1.10554	up	--	Biological Process: MAPK cascade (GO:0000165);; Molecular Function: MAP kinase activity (GO:0004707);; Molecular Function: ATP binding (GO:0005524);; Cellular Component: nucleus (GO:0005634);; Cellular Component: mitochondrion (GO:0005739);; Cellular Component: cytosol (GO:0005829);; Cellular Component: plasma membrane (GO:0005886);; Biological Process: protein phosphorylation (GO:0006468);; Biol…	K04371|0|zma:100285952|cl9707_1a; LOC100285952; K04371 mitogen-activated protein kinase 1/3 [EC:2.7.11.24] (A)	Signal transduction mechanisms	Mitogen-activated protein kinase 12 OS=Oryza sativa subsp. japonica (Rice) PE=1 SV=2	Uncharacterized protein {ECO:0000313|EMBL:ACL53917.1} OS=Zea mays (Maize) PE=2 SV=1	unknown [Zea mays]
gene:Zm00001d039105	0.024037	1.7414	up	--	Biological Process: MAPK cascade (GO:0000165);; Molecular Function: MAP kinase activity (GO:0004707);; Molecular Function: ATP binding (GO:0005524);; Cellular Component: nucleus (GO:0005634);; Cellular Component: mitochondrion (GO:0005739);; Cellular Component: cytosol (GO:0005829);; Cellular Component: plasma membrane (GO:0005886);; Biological Process: protein phosphorylation (GO:0006468);; Biol…	K04371|0|zma:100191498|cl4121_1; LOC100191498; K04371 mitogen-activated protein kinase 1/3 [EC:2.7.11.24] (A)	Signal transduction mechanisms	Mitogen-activated protein kinase 17 GN=OJ1126_B10.5 OS=Oryza sativa subsp. japonica (Rice) PE=2 SV=2	Uncharacterized protein {ECO:0000313|EnsemblPlants:GRMZM2G062761_P01} OS=Zea mays (Maize) PE=4 SV=1	putative MAP kinase family protein [Zea mays]

## Sheet: Zhenghong532
Additional file 8.B Up-regulated and down-regulated MAP kinase in Zhenghong532 maize cultivars at 89, 91 and 93 day post planting (dap), respectively.
#ID	89 dap_FDR	89 dap_log2FC	89 dap_(FDR_0.05_FC_2)_regulated	COG_class_annotation	GO_annotation	KEGG_annotation	KOG_class_annotation	Swissprot_annotation	TrEMBL_annotation	nr_annotation
gene:Zm00001d039105	1.28465e-08	2.76501	up	--	Biological Process: MAPK cascade (GO:0000165);; Molecular Function: MAP kinase activity (GO:0004707);; Molecular Function: ATP binding (GO:0005524);; Cellular Component: nucleus (GO:0005634);; Cellular Component: mitochondrion (GO:0005739);; Cellular Component: cytosol (GO:0005829);; Cellular Component: plasma membrane (GO:0005886);; Biological Process: protein phosphorylation (GO:0006468);; Biol…	K04371|0|zma:100191498|cl4121_1; LOC100191498; K04371 mitogen-activated protein kinase 1/3 [EC:2.7.11.24] (A)	Signal transduction mechanisms	Mitogen-activated protein kinase 17 GN=OJ1126_B10.5 OS=Oryza sativa subsp. japonica (Rice) PE=2 SV=2	Uncharacterized protein {ECO:0000313|EnsemblPlants:GRMZM2G062761_P01} OS=Zea mays (Maize) PE=4 SV=1	putative MAP kinase family protein [Zea mays]
gene:Zm00001d006790	5.55157e-06	1.50833	up	--	Biological Process: MAPK cascade (GO:0000165);; Molecular Function: MAP kinase activity (GO:0004707);; Molecular Function: ATP binding (GO:0005524);; Cellular Component: vacuole (GO:0005773);; Cellular Component: plasma membrane (GO:0005886);; Biological Process: protein phosphorylation (GO:0006468);; Biological Process: regulation of meristem growth (GO:0010075);;	K04371|0|zma:103647817|mitogen-activated protein kinase 14-like; K04371 mitogen-activated protein kinase 1/3 [EC:2.7.11.24] (A)	Signal transduction mechanisms	Mitogen-activated protein kinase 14 OS=Oryza sativa subsp. japonica (Rice) PE=2 SV=1	Uncharacterized protein {ECO:0000313|EnsemblPlants:Si021645m} OS=Setaria italica (Foxtail millet) PE=4 SV=1	PREDICTED: LOW QUALITY PROTEIN: mitogen-activated protein kinase 14-like [Zea mays]
gene:Zm00001d039141	0.00622027	1.19608	up	--	Biological Process: MAPK cascade (GO:0000165);; Molecular Function: MAP kinase activity (GO:0004707);; Molecular Function: ATP binding (GO:0005524);; Cellular Component: mitochondrion (GO:0005739);; Biological Process: protein phosphorylation (GO:0006468);;	K04371|0|zma:100191429|putative MAP kinase family protein; K04371 mitogen-activated protein kinase 1/3 [EC:2.7.11.24] (A)	Signal transduction mechanisms	Mitogen-activated protein kinase 9 OS=Oryza sativa subsp. japonica (Rice) PE=3 SV=2	Uncharacterized protein {ECO:0000313|EMBL:ACF79224.1, ECO:0000313|EnsemblPlants:GRMZM2G163861_P02} OS=Zea mays (Maize) PE=2 SV=1	unknown [Zea mays]
gene:Zm00001d051404	0.00767847	1.11078	up	--	Molecular Function: protein kinase activity (GO:0004672);; Molecular Function: ATP binding (GO:0005524);; Biological Process: protein phosphorylation (GO:0006468);; Biological Process: embryo development ending in seed dormancy (GO:0009793);; Biological Process: stomatal complex morphogenesis (GO:0010103);;	--	Signal transduction mechanisms	Mitogen-activated protein kinase kinase kinase YODA GN=YDA OS=Arabidopsis thaliana (Mouse-ear cress) PE=1 SV=1	Uncharacterized protein {ECO:0000313|EnsemblPlants:GRMZM2G093316_P01} OS=Zea mays (Maize) PE=4 SV=1	PREDICTED: uncharacterized protein LOC100381765 isoform X1 [Zea mays]
gene:Zm00001d048027	0.0381438	-1.20323	down	--	Molecular Function: protein serine/threonine kinase activity (GO:0004674);; Molecular Function: ATP binding (GO:0005524);; Cellular Component: mitochondrion (GO:0005739);; Biological Process: protein phosphorylation (GO:0006468);;	--	Signal transduction mechanisms	Mitogen-activated protein kinase kinase 7 GN=F15H18.14 OS=Arabidopsis thaliana (Mouse-ear cress) PE=1 SV=1	Uncharacterized protein {ECO:0000313|EnsemblPlants:GRMZM2G392737_P01} OS=Zea mays (Maize) PE=4 SV=1	putative MAP kinase family protein [Zea mays]
gene:Zm00001d020355	1.58536e-18	-4.23952	down	--	Biological Process: cytokinesis (GO:0000910);; Molecular Function: protein serine/threonine kinase activity (GO:0004674);; Molecular Function: ATP binding (GO:0005524);; Biological Process: protein phosphorylation (GO:0006468);; Biological Process: response to oxidative stress (GO:0006979);; Biological Process: flower development (GO:0009908);; Biological Process: cortical microtubule organizatio…	--	Signal transduction mechanisms	Mitogen-activated protein kinase kinase kinase NPK1 GN=NPK1 OS=Nicotiana tabacum (Common tobacco) PE=1 SV=1	Putative uncharacterized protein Sb02g023830 {ECO:0000313|EMBL:EER98846.1} OS=Sorghum bicolor (Sorghum) PE=4 SV=1	PREDICTED: mitogen-activated protein kinase kinase kinase NPK1-like [Zea mays]
gene:Zm00001d042551	0.0137664	-1.82473	down	--	Biological Process: MAPK cascade (GO:0000165);; Molecular Function: protein serine/threonine kinase activity (GO:0004674);; Molecular Function: ATP binding (GO:0005524);; Cellular Component: mitochondrion (GO:0005739);; Biological Process: protein phosphorylation (GO:0006468);; Biological Process: regulation of signal transduction (GO:0009966);;	--	Signal transduction mechanisms	Serine/threonine-protein kinase CTR1 GN=CTR1 OS=Arabidopsis thaliana (Mouse-ear cress) PE=1 SV=1	Uncharacterized protein {ECO:0000313|EnsemblPlants:GRMZM5G882078_P02} OS=Zea mays (Maize) PE=4 SV=1	PREDICTED: uncharacterized LOC100383049 isoform X1 [Zea mays]
#ID	91 dap_FDR	91 dap_log2FC	91 dap_(FDR_0.05_FC_2)_regulated	COG_class_annotation	GO_annotation	KEGG_annotation	KOG_class_annotation	Swissprot_annotation	TrEMBL_annotation	nr_annotation
gene:Zm00001d052066	0.0153763	1.2824	up	--	Biological Process: activation of MAPK activity (GO:0000187);; Molecular Function: protein serine/threonine kinase activity (GO:0004674);; Molecular Function: MAP kinase kinase activity (GO:0004708);; Molecular Function: ATP binding (GO:0005524);; Cellular Component: nucleus (GO:0005634);; Cellular Component: mitochondrion (GO:0005739);; Biological Process: defense response, incompatible interact…	K13413|0|sita:101763022|mitogen-activated protein kinase kinase 4-like; K13413 mitogen-activated protein kinase kinase 4/5, plant [EC:2.7.12.2] (A)	Signal transduction mechanisms	Mitogen-activated protein kinase kinase 5 GN=MXL8.8 OS=Arabidopsis thaliana (Mouse-ear cress) PE=1 SV=2	Uncharacterized protein {ECO:0000313|EnsemblPlants:Si017572m} OS=Setaria italica (Foxtail millet) PE=4 SV=1	PREDICTED: mitogen-activated protein kinase kinase 4-like [Setaria italica]
gene:Zm00001d024568	0.0405092	-1.02613	down	--	Biological Process: MAPK cascade (GO:0000165);; Molecular Function: MAP kinase activity (GO:0004707);; Molecular Function: protein tyrosine kinase activity (GO:0004713);; Molecular Function: ATP binding (GO:0005524);; Cellular Component: nucleus (GO:0005634);; Cellular Component: cytoplasm (GO:0005737);; Biological Process: protein phosphorylation (GO:0006468);; Biological Process: hyperosmotic r…	K04371|0|zma:103641278|mitogen-activated protein kinase 2; K04371 mitogen-activated protein kinase 1/3 [EC:2.7.11.24] (A)	Signal transduction mechanisms	Mitogen-activated protein kinase 2 GN=P0438H08.24 OS=Oryza sativa subsp. japonica (Rice) PE=2 SV=1	Uncharacterized protein {ECO:0000313|EnsemblPlants:GRMZM2G123886_P01} OS=Zea mays (Maize) PE=4 SV=1	PREDICTED: mitogen-activated protein kinase 2 [Zea mays]
gene:Zm00001d042551	0.0443899	-2.08175	down	--	Biological Process: MAPK cascade (GO:0000165);; Molecular Function: protein serine/threonine kinase activity (GO:0004674);; Molecular Function: ATP binding (GO:0005524);; Cellular Component: mitochondrion (GO:0005739);; Biological Process: protein phosphorylation (GO:0006468);; Biological Process: regulation of signal transduction (GO:0009966);;	--	Signal transduction mechanisms	Serine/threonine-protein kinase CTR1 GN=CTR1 OS=Arabidopsis thaliana (Mouse-ear cress) PE=1 SV=1	Uncharacterized protein {ECO:0000313|EnsemblPlants:GRMZM5G882078_P02} OS=Zea mays (Maize) PE=4 SV=1	PREDICTED: uncharacterized LOC100383049 isoform X1 [Zea mays]
#ID	93 dap_FDR	93 dap_log2FC	93 dap_(FDR_0.05_FC_2)_regulated	COG_class_annotation	GO_annotation	KEGG_annotation	KOG_class_annotation	Swissprot_annotation	TrEMBL_annotation	nr_annotation
gene:Zm00001d039105	0.043253	2.26539	up	--	Biological Process: MAPK cascade (GO:0000165);; Molecular Function: MAP kinase activity (GO:0004707);; Molecular Function: ATP binding (GO:0005524);; Cellular Component: nucleus (GO:0005634);; Cellular Component: mitochondrion (GO:0005739);; Cellular Component: cytosol (GO:0005829);; Cellular Component: plasma membrane (GO:0005886);; Biological Process: protein phosphorylation (GO:0006468);; Biol…	K04371|0|zma:100191498|cl4121_1; LOC100191498; K04371 mitogen-activated protein kinase 1/3 [EC:2.7.11.24] (A)	Signal transduction mechanisms	Mitogen-activated protein kinase 17 GN=OJ1126_B10.5 OS=Oryza sativa subsp. japonica (Rice) PE=2 SV=2	Uncharacterized protein {ECO:0000313|EnsemblPlants:GRMZM2G062761_P01} OS=Zea mays (Maize) PE=4 SV=1	putative MAP kinase family protein [Zea mays]
