# Supplementary material for: Transcriptome analysis reveals the molecular mechanisms of the defense response to gray leaf spot disease in maize
Source: BMC Genomics. 2018 Oct 11;19:742. doi: 10.1186/s12864-018-5072-4 (PMC6180411; doi:10.1186/s12864-018-5072-4)
Supplement: Supplementary file 9 — Up-regulated and down-regulated WRKY transcription factors in ‘Yayu889’ and ‘Zhenghong532’ at 89, 91, and 93 days post planting, respectively. (XLSX 15 kb) [file 12864_2018_5072_MOESM9_ESM.xlsx]

## Sheet: Yayu889
Additional file 9.A Up-regulated and down-regulated WRKY transcription factors in Yayu889 maize cultivars at 89, 91 and 93 day post planting (dap), respectively.
#ID	89 dap_FDR	89 dap_log2FC	89 dap_(FDR_0.05_FC_2)_regulated	COG_class_annotation	GO_annotation	KEGG_annotation	KOG_class_annotation	Swissprot_annotation	TrEMBL_annotation	nr_annotation
gene:Zm00001d009698	0.000252245	1.90002	up	--	Molecular Function: sequence-specific DNA binding transcription factor activity (GO:0003700);; Biological Process: regulation of transcription, DNA-templated (GO:0006355);; Molecular Function: sequence-specific DNA binding (GO:0043565);;	--	--	WRKY transcription factor 22 OS=Arabidopsis thaliana (Mouse-ear cress) PE=2 SV=1	Uncharacterized protein {ECO:0000313|EnsemblPlants:GRMZM2G414315_P01} OS=Zea mays (Maize) PE=4 SV=1	PREDICTED: probable WRKY transcription factor 58 [Zea mays]
gene:Zm00001d011496	0.000978575	1.62355	up	--	Molecular Function: DNA binding (GO:0003677);;	--	--	Probable WRKY transcription factor 41 GN=WRKY41 OS=Arabidopsis thaliana (Mouse-ear cress) PE=2 SV=2	WRKY transcription factor {ECO:0000313|EMBL:AIB04879.1} OS=Zea mays (Maize) PE=2 SV=1	PREDICTED: probable WRKY transcription factor 54 [Zea mays]
gene:Zm00001d011527	0.0437903	1.32359	up	--	Molecular Function: sequence-specific DNA binding transcription factor activity (GO:0003700);; Biological Process: regulation of transcription, DNA-templated (GO:0006355);; Molecular Function: sequence-specific DNA binding (GO:0043565);;	--	--	Probable WRKY transcription factor 71 GN=WRKY71 OS=Arabidopsis thaliana (Mouse-ear cress) PE=2 SV=1	Uncharacterized protein {ECO:0000313|EnsemblPlants:GRMZM5G812272_P02} OS=Zea mays (Maize) PE=4 SV=1	putative WRKY DNA-binding domain superfamily protein [Zea mays]
gene:Zm00001d012413	0.0153378	2.02145	up	--	Molecular Function: sequence-specific DNA binding transcription factor activity (GO:0003700);; Biological Process: regulation of transcription, DNA-templated (GO:0006355);; Molecular Function: sequence-specific DNA binding (GO:0043565);;	--	--	Probable WRKY transcription factor 49 GN=WRKY49 OS=Arabidopsis thaliana (Mouse-ear cress) PE=2 SV=1	Putative uncharacterized protein Sb03g039550 {ECO:0000313|EMBL:EES03869.1} OS=Sorghum bicolor (Sorghum) PE=4 SV=1	PREDICTED: uncharacterized protein LOC103636510 [Zea mays]
gene:Zm00001d012482	0.00039335	3.08688	up	--	Molecular Function: sequence-specific DNA binding transcription factor activity (GO:0003700);; Biological Process: regulation of transcription, DNA-templated (GO:0006355);; Molecular Function: sequence-specific DNA binding (GO:0043565);;	K13424|0|zma:103636541|probable WRKY transcription factor 25; K13424 WRKY transcription factor 33 (A)	--	Probable WRKY transcription factor 33 GN=WRKY33 OS=Arabidopsis thaliana (Mouse-ear cress) PE=1 SV=2	WRKY transcription factor {ECO:0000313|EMBL:AIB04939.1} OS=Zea mays (Maize) PE=2 SV=1	putative WRKY DNA-binding domain superfamily protein [Zea mays]
gene:Zm00001d020136	0.000197228	1.38553	up	--	Molecular Function: sequence-specific DNA binding transcription factor activity (GO:0003700);; Biological Process: regulation of transcription, DNA-templated (GO:0006355);; Molecular Function: sequence-specific DNA binding (GO:0043565);;	--	--	Probable WRKY transcription factor 46 GN=WRKY46 OS=Arabidopsis thaliana (Mouse-ear cress) PE=2 SV=1	WRKY74-superfamily of TFs having WRKY and zinc finger domains {ECO:0000313|EMBL:ACG43427.1} OS=Zea mays (Maize) PE=2 SV=1	WRKY74 - superfamily of TFs having WRKY and zinc finger domains [Zea mays]
gene:Zm00001d024376	0.000153659	2.19918	up	--	Molecular Function: sequence-specific DNA binding transcription factor activity (GO:0003700);; Biological Process: regulation of transcription, DNA-templated (GO:0006355);; Molecular Function: sequence-specific DNA binding (GO:0043565);;	--	--	Probable WRKY transcription factor 11 GN=WRKY11 OS=Arabidopsis thaliana (Mouse-ear cress) PE=2 SV=2	WRKY25-superfamily of TFs having WRKY and zinc finger domains {ECO:0000313|EMBL:ACG44783.1} OS=Zea mays (Maize) PE=2 SV=1	WRKY25 - superfamily of TFs having WRKY and zinc finger domains [Zea mays]
gene:Zm00001d033471	1.4679e-11	3.69656	up	--	Molecular Function: sequence-specific DNA binding transcription factor activity (GO:0003700);; Biological Process: regulation of transcription, DNA-templated (GO:0006355);; Molecular Function: sequence-specific DNA binding (GO:0043565);;	--	--	Probable WRKY transcription factor 23 GN=WRKY23 OS=Arabidopsis thaliana (Mouse-ear cress) PE=2 SV=1	WRKY transcription factor {ECO:0000313|EMBL:AIB04910.1} OS=Zea mays (Maize) PE=2 SV=1	putative WRKY DNA-binding domain superfamily protein [Zea mays]
gene:Zm00001d037607	0.00510216	1.1725	up	--	Molecular Function: sequence-specific DNA binding transcription factor activity (GO:0003700);; Biological Process: regulation of transcription, DNA-templated (GO:0006355);; Molecular Function: sequence-specific DNA binding (GO:0043565);;	--	--	Probable WRKY transcription factor 50 GN=WRKY50 OS=Arabidopsis thaliana (Mouse-ear cress) PE=2 SV=1	WRKY transcription factor {ECO:0000313|EMBL:ADX60185.1} OS=Zea mays (Maize) PE=2 SV=1	unknown [Zea mays]
gene:Zm00001d038451	0.0105246	2.91422	up	--	Molecular Function: sequence-specific DNA binding transcription factor activity (GO:0003700);; Biological Process: regulation of transcription, DNA-templated (GO:0006355);; Molecular Function: sequence-specific DNA binding (GO:0043565);;	K13424|0|zma:100281430|WRKY70 - superfamily of TFs having WRKY and zinc finger domains; K13424 WRKY transcription factor 33 (A)	--	Probable WRKY transcription factor 33 GN=WRKY33 OS=Arabidopsis thaliana (Mouse-ear cress) PE=1 SV=2	WRKY70-superfamily of TFs having WRKY and zinc finger domains {ECO:0000313|EMBL:ACG28802.1} OS=Zea mays (Maize) PE=2 SV=1	WRKY70 - superfamily of TFs having WRKY and zinc finger domains [Zea mays]
gene:Zm00001d043950	0.0235338	1.06365	up	--	Molecular Function: sequence-specific DNA binding transcription factor activity (GO:0003700);; Cellular Component: mitochondrion (GO:0005739);; Biological Process: regulation of transcription, DNA-templated (GO:0006355);; Molecular Function: sequence-specific DNA binding (GO:0043565);;	--	--	Probable WRKY transcription factor 28 GN=WRKY28 OS=Arabidopsis thaliana (Mouse-ear cress) PE=2 SV=1	WRKY transcription factor {ECO:0000313|EMBL:AIB05034.1} OS=Zea mays (Maize) PE=2 SV=1	putative WRKY DNA-binding domain superfamily protein [Zea mays]
gene:Zm00001d050195	0.0183039	1.3903	up	--	Molecular Function: sequence-specific DNA binding transcription factor activity (GO:0003700);; Biological Process: regulation of transcription, DNA-templated (GO:0006355);; Molecular Function: sequence-specific DNA binding (GO:0043565);;	--	--	Probable WRKY transcription factor 15 GN=WRKY15 OS=Arabidopsis thaliana (Mouse-ear cress) PE=2 SV=1	WRKY transcription factor {ECO:0000313|EMBL:AIB05618.1} OS=Zea mays (Maize) PE=2 SV=1	putative WRKY DNA-binding domain superfamily protein [Zea mays]
gene:Zm00001d052847	0.00117748	1.33949	up	--	--	K18835|0|zma:103654474|probable WRKY transcription factor 34; K18835 WRKY transcription factor 2 (A)	--	Probable WRKY transcription factor 2 GN=WRKY2 OS=Arabidopsis thaliana (Mouse-ear cress) PE=2 SV=1	WRKY transcription factor {ECO:0000313|EMBL:AIB04633.1} OS=Zea mays (Maize) PE=2 SV=1	PREDICTED: probable WRKY transcription factor 34 isoform X1 [Zea mays]
gene:Zm00001d016933	2.14496e-09	-6.36501	down	--	Cellular Component: cytoplasmic membrane-bounded vesicle (GO:0016023);;	--	--	Probable WRKY transcription factor 19 GN=WRKY19 OS=Arabidopsis thaliana (Mouse-ear cress) PE=2 SV=1	Uncharacterized protein {ECO:0000313|EnsemblPlants:GRMZM2G056505_P02} OS=Zea mays (Maize) PE=4 SV=1	hypothetical protein ZEAMMB73_865146 [Zea mays]
gene:Zm00001d025581	0.00169946	-1.48802	down	--	Cellular Component: cytoplasmic membrane-bounded vesicle (GO:0016023);;	--	--	Probable WRKY transcription factor 19 GN=WRKY19 OS=Arabidopsis thaliana (Mouse-ear cress) PE=2 SV=1	Uncharacterized protein {ECO:0000313|EMBL:ACN25487.1, ECO:0000313|EnsemblPlants:GRMZM2G017426_P01} OS=Zea mays (Maize) PE=2 SV=1	hypothetical protein [Zea mays]
gene:Zm00001d043060	0.0148406	-2.7555	down	--	Molecular Function: DNA binding (GO:0003677);;	--	--	Probable WRKY transcription factor 67 GN=WRKY67 OS=Arabidopsis thaliana (Mouse-ear cress) PE=2 SV=1	WRKY transcription factor {ECO:0000313|EMBL:AIB05965.1} (Fragment) OS=Zea mays (Maize) PE=2 SV=1	PREDICTED: probable WRKY transcription factor 4 [Zea mays]
#ID	91 dap_FDR	91 dap_log2FC	91 dap_(FDR_0.05_FC_2)_regulated	COG_class_annotation	GO_annotation	KEGG_annotation	KOG_class_annotation	Swissprot_annotation	TrEMBL_annotation	nr_annotation
gene:Zm00001d012482	0.00809064	3.32061	up	--	Molecular Function: sequence-specific DNA binding transcription factor activity (GO:0003700);; Biological Process: regulation of transcription, DNA-templated (GO:0006355);; Molecular Function: sequence-specific DNA binding (GO:0043565);;	K13424|0|zma:103636541|probable WRKY transcription factor 25; K13424 WRKY transcription factor 33 (A)	--	Probable WRKY transcription factor 33 GN=WRKY33 OS=Arabidopsis thaliana (Mouse-ear cress) PE=1 SV=2	WRKY transcription factor {ECO:0000313|EMBL:AIB04939.1} OS=Zea mays (Maize) PE=2 SV=1	putative WRKY DNA-binding domain superfamily protein [Zea mays]
gene:Zm00001d020136	0.00638116	1.31173	up	--	Molecular Function: sequence-specific DNA binding transcription factor activity (GO:0003700);; Biological Process: regulation of transcription, DNA-templated (GO:0006355);; Molecular Function: sequence-specific DNA binding (GO:0043565);;	--	--	Probable WRKY transcription factor 46 GN=WRKY46 OS=Arabidopsis thaliana (Mouse-ear cress) PE=2 SV=1	WRKY74-superfamily of TFs having WRKY and zinc finger domains {ECO:0000313|EMBL:ACG43427.1} OS=Zea mays (Maize) PE=2 SV=1	WRKY74 - superfamily of TFs having WRKY and zinc finger domains [Zea mays]
gene:Zm00001d024376	0.0108197	2.38045	up	--	Molecular Function: sequence-specific DNA binding transcription factor activity (GO:0003700);; Biological Process: regulation of transcription, DNA-templated (GO:0006355);; Molecular Function: sequence-specific DNA binding (GO:0043565);;	--	--	Probable WRKY transcription factor 11 GN=WRKY11 OS=Arabidopsis thaliana (Mouse-ear cress) PE=2 SV=2	WRKY25-superfamily of TFs having WRKY and zinc finger domains {ECO:0000313|EMBL:ACG44783.1} OS=Zea mays (Maize) PE=2 SV=1	WRKY25 - superfamily of TFs having WRKY and zinc finger domains [Zea mays]
gene:Zm00001d038451	0.016143	3.4471	up	--	Molecular Function: sequence-specific DNA binding transcription factor activity (GO:0003700);; Biological Process: regulation of transcription, DNA-templated (GO:0006355);; Molecular Function: sequence-specific DNA binding (GO:0043565);;	K13424|0|zma:100281430|WRKY70 - superfamily of TFs having WRKY and zinc finger domains; K13424 WRKY transcription factor 33 (A)	--	Probable WRKY transcription factor 33 GN=WRKY33 OS=Arabidopsis thaliana (Mouse-ear cress) PE=1 SV=2	WRKY70-superfamily of TFs having WRKY and zinc finger domains {ECO:0000313|EMBL:ACG28802.1} OS=Zea mays (Maize) PE=2 SV=1	WRKY70 - superfamily of TFs having WRKY and zinc finger domains [Zea mays]
gene:Zm00001d043950	0.00636599	1.41578	up	--	Molecular Function: sequence-specific DNA binding transcription factor activity (GO:0003700);; Cellular Component: mitochondrion (GO:0005739);; Biological Process: regulation of transcription, DNA-templated (GO:0006355);; Molecular Function: sequence-specific DNA binding (GO:0043565);;	--	--	Probable WRKY transcription factor 28 GN=WRKY28 OS=Arabidopsis thaliana (Mouse-ear cress) PE=2 SV=1	WRKY transcription factor {ECO:0000313|EMBL:AIB05034.1} OS=Zea mays (Maize) PE=2 SV=1	putative WRKY DNA-binding domain superfamily protein [Zea mays]
gene:Zm00001d050195	0.00529724	2.36824	up	--	Molecular Function: sequence-specific DNA binding transcription factor activity (GO:0003700);; Biological Process: regulation of transcription, DNA-templated (GO:0006355);; Molecular Function: sequence-specific DNA binding (GO:0043565);;	--	--	Probable WRKY transcription factor 15 GN=WRKY15 OS=Arabidopsis thaliana (Mouse-ear cress) PE=2 SV=1	WRKY transcription factor {ECO:0000313|EMBL:AIB05618.1} OS=Zea mays (Maize) PE=2 SV=1	putative WRKY DNA-binding domain superfamily protein [Zea mays]
gene:Zm00001d004086	0.04338	1.51096	up	--	Molecular Function: sequence-specific DNA binding transcription factor activity (GO:0003700);; Biological Process: regulation of transcription, DNA-templated (GO:0006355);; Molecular Function: sequence-specific DNA binding (GO:0043565);;	--	--	Probable WRKY transcription factor 11 GN=WRKY11 OS=Arabidopsis thaliana (Mouse-ear cress) PE=2 SV=2	Uncharacterized protein {ECO:0000313|EMBL:ACF87584.1, ECO:0000313|EnsemblPlants:GRMZM2G102583_P02} OS=Zea mays (Maize) PE=2 SV=1	uncharacterized protein LOC100274230 [Zea mays]
gene:Zm00001d008794	0.0311213	2.54538	up	--	Molecular Function: sequence-specific DNA binding transcription factor activity (GO:0003700);; Biological Process: regulation of transcription, DNA-templated (GO:0006355);; Molecular Function: sequence-specific DNA binding (GO:0043565);;	--	--	Probable WRKY transcription factor 72 GN=WRKY72 OS=Arabidopsis thaliana (Mouse-ear cress) PE=2 SV=1	Uncharacterized protein {ECO:0000313|EnsemblPlants:GRMZM2G083350_P01} OS=Zea mays (Maize) PE=4 SV=1	PREDICTED: uncharacterized protein LOC100501702 isoform X1 [Zea mays]
gene:Zm00001d009939	0.00599881	2.51631	up	--	Molecular Function: sequence-specific DNA binding transcription factor activity (GO:0003700);; Biological Process: regulation of transcription, DNA-templated (GO:0006355);; Molecular Function: sequence-specific DNA binding (GO:0043565);;	--	--	Probable WRKY transcription factor 50 GN=WRKY50 OS=Arabidopsis thaliana (Mouse-ear cress) PE=2 SV=1	WRKY transcription factor {ECO:0000313|EMBL:ADX60184.1} (Fragment) OS=Zea mays (Maize) PE=2 SV=1	unknown [Zea mays]
gene:Zm00001d010399	0.0376323	1.47541	up	--	Molecular Function: sequence-specific DNA binding transcription factor activity (GO:0003700);; Biological Process: regulation of transcription, DNA-templated (GO:0006355);; Molecular Function: sequence-specific DNA binding (GO:0043565);;	K13424|0|zma:100281160|WRKY53 - superfamily of TFs having WRKY and zinc finger domains; K13424 WRKY transcription factor 33 (A)	--	Probable WRKY transcription factor 26 GN=WRKY26 OS=Arabidopsis thaliana (Mouse-ear cress) PE=2 SV=2	WRKY transcription factor {ECO:0000313|EMBL:AIB05821.1} OS=Zea mays (Maize) PE=2 SV=1	putative WRKY DNA-binding domain superfamily protein [Zea mays]
gene:Zm00001d024768	4.8487e-08	1.95815	up	--	--	--	--	WRKY transcription factor 6 GN=WRKY6 OS=Arabidopsis thaliana (Mouse-ear cress) PE=1 SV=1	Uncharacterized protein {ECO:0000313|EnsemblPlants:GRMZM5G851490_P01} OS=Zea mays (Maize) PE=4 SV=1	PREDICTED: probable WRKY transcription factor 47 [Zea mays]
gene:Zm00001d034073	0.0473165	1.16989	up	--	Molecular Function: sequence-specific DNA binding transcription factor activity (GO:0003700);; Biological Process: regulation of transcription, DNA-templated (GO:0006355);; Molecular Function: sequence-specific DNA binding (GO:0043565);;	--	--	Probable WRKY transcription factor 57 OS=Arabidopsis thaliana (Mouse-ear cress) PE=2 SV=1	WRKY transcription factor {ECO:0000313|EMBL:AIB05705.1} OS=Zea mays (Maize) PE=2 SV=1	putative WRKY DNA-binding domain superfamily protein isoform 1 [Zea mays]
gene:Zm00001d038843	0.000378276	2.43329	up	--	Molecular Function: sequence-specific DNA binding transcription factor activity (GO:0003700);; Biological Process: regulation of transcription, DNA-templated (GO:0006355);; Cellular Component: plastid (GO:0009536);; Molecular Function: sequence-specific DNA binding (GO:0043565);;	--	--	Probable WRKY transcription factor 51 GN=WRKY51 OS=Arabidopsis thaliana (Mouse-ear cress) PE=2 SV=1	WRKY transcription factor {ECO:0000313|EMBL:AIB05854.1} (Fragment) OS=Zea mays (Maize) PE=2 SV=1	PREDICTED: probable WRKY transcription factor 50 [Zea mays]
gene:Zm00001d039245	0.0153685	1.87648	up	--	Molecular Function: DNA binding (GO:0003677);;	--	--	WRKY transcription factor 6 GN=WRKY6 OS=Arabidopsis thaliana (Mouse-ear cress) PE=1 SV=1	Uncharacterized protein {ECO:0000313|EnsemblPlants:GRMZM5G871347_P02} OS=Zea mays (Maize) PE=4 SV=1	PREDICTED: LOW QUALITY PROTEIN: WRKY transcription factor 6-like [Zea mays]
gene:Zm00001d044010	0.0414208	1.91139	up	--	--	--	--	Probable WRKY transcription factor 41 GN=WRKY41 OS=Arabidopsis thaliana (Mouse-ear cress) PE=2 SV=2	WRKY transcription factor {ECO:0000313|EMBL:AIB05910.1} (Fragment) OS=Zea mays (Maize) PE=2 SV=1	PREDICTED: probable WRKY transcription factor 9 [Zea mays]
gene:Zm00001d053369	0.0163001	1.70912	up	--	Molecular Function: sequence-specific DNA binding transcription factor activity (GO:0003700);; Biological Process: regulation of transcription, DNA-templated (GO:0006355);; Molecular Function: sequence-specific DNA binding (GO:0043565);;	--	--	WRKY transcription factor 22 OS=Arabidopsis thaliana (Mouse-ear cress) PE=2 SV=1	Uncharacterized protein {ECO:0000313|EMBL:ACF79368.1, ECO:0000313|EnsemblPlants:GRMZM2G038158_P01} OS=Zea mays (Maize) PE=2 SV=1	putative WRKY DNA-binding domain superfamily protein [Zea mays]
gene:Zm00001d007329	0.00742535	2.66554	up	--	Molecular Function: sequence-specific DNA binding transcription factor activity (GO:0003700);; Biological Process: regulation of transcription, DNA-templated (GO:0006355);; Cellular Component: plastid (GO:0009536);; Molecular Function: sequence-specific DNA binding (GO:0043565);;	--	--	Probable WRKY transcription factor 75 GN=WRKY75 OS=Arabidopsis thaliana (Mouse-ear cress) PE=2 SV=1	WRKY transcription factor {ECO:0000313|EMBL:AIB05691.1} (Fragment) OS=Zea mays (Maize) PE=2 SV=1	PREDICTED: probable WRKY transcription factor 45 [Zea mays]
gene:Zm00001d039531	0.0117964	2.63349	up	--	Molecular Function: sequence-specific DNA binding transcription factor activity (GO:0003700);; Biological Process: regulation of transcription, DNA-templated (GO:0006355);; Molecular Function: sequence-specific DNA binding (GO:0043565);;	--	--	Probable WRKY transcription factor 50 GN=WRKY50 OS=Arabidopsis thaliana (Mouse-ear cress) PE=2 SV=1	WRKY transcription factor {ECO:0000313|EMBL:AIB04636.1} (Fragment) OS=Zea mays (Maize) PE=2 SV=1	PREDICTED: probable WRKY transcription factor 48 [Zea mays]
gene:Zm00001d043663	0.0178932	3.96487	up	--	Molecular Function: sequence-specific DNA binding transcription factor activity (GO:0003700);; Biological Process: regulation of transcription, DNA-templated (GO:0006355);; Cellular Component: plastid (GO:0009536);; Molecular Function: sequence-specific DNA binding (GO:0043565);;	--	--	Probable WRKY transcription factor 51 GN=WRKY51 OS=Arabidopsis thaliana (Mouse-ear cress) PE=2 SV=1	WRKY transcription factor {ECO:0000313|EMBL:AIB04635.1} (Fragment) OS=Zea mays (Maize) PE=2 SV=1	PREDICTED: probable WRKY transcription factor 51 [Zea mays]
gene:Zm00001d046805	0.00108907	3.60279	up	--	Molecular Function: sequence-specific DNA binding transcription factor activity (GO:0003700);; Cellular Component: nucleus (GO:0005634);; Biological Process: defense response (GO:0006952);; Biological Process: gibberellin metabolic process (GO:0009685);; Molecular Function: sequence-specific DNA binding (GO:0043565);;	--	--	Probable WRKY transcription factor 40 GN=WRKY40 OS=Arabidopsis thaliana (Mouse-ear cress) PE=1 SV=1	WRKY transcription factor {ECO:0000313|EMBL:AIB05860.1} OS=Zea mays (Maize) PE=2 SV=1	PREDICTED: probable WRKY transcription factor 40 [Zea mays]
#ID	93 dap_FDR	93 dap_log2FC	93 dap_(FDR_0.05_FC_2)_regulated	COG_class_annotation	GO_annotation	KEGG_annotation	KOG_class_annotation	Swissprot_annotation	TrEMBL_annotation	nr_annotation
gene:Zm00001d043950	0.0126241	1.42303	up	-0.155307	normal	0.824704	normal	0.22197	normal	--	Molecular Function: sequence-specific DNA binding transcription factor activity (GO:0003700);; Cellular Component: mitochondrion (GO:0005739);; Biological Process: regulation of transcription, DNA-templated (GO:0006355);; Molecular Function: sequence-specific DNA binding (GO:0043565);;	--	--	Probable WRKY transcription factor 28 GN=WRKY28 OS=Arabidopsis thaliana (Mouse-ear cress) PE=2 SV=1	WRKY transcription factor {ECO:0000313|EMBL:AIB05034.1} OS=Zea mays (Maize) PE=2 SV=1	putative WRKY DNA-binding domain superfamily protein [Zea mays]
gene:Zm00001d024768	1.04888e-05	1.6091	up	1.39722	up	1.17557	up	1.02381	normal	--	--	--	--	WRKY transcription factor 6 GN=WRKY6 OS=Arabidopsis thaliana (Mouse-ear cress) PE=1 SV=1	Uncharacterized protein {ECO:0000313|EnsemblPlants:GRMZM5G851490_P01} OS=Zea mays (Maize) PE=4 SV=1	PREDICTED: probable WRKY transcription factor 47 [Zea mays]
gene:Zm00001d038843	0.0070657	2.19661	up	0.0481822	normal	1.41166	normal	1.23453	normal	--	Molecular Function: sequence-specific DNA binding transcription factor activity (GO:0003700);; Biological Process: regulation of transcription, DNA-templated (GO:0006355);; Cellular Component: plastid (GO:0009536);; Molecular Function: sequence-specific DNA binding (GO:0043565);;	--	--	Probable WRKY transcription factor 51 GN=WRKY51 OS=Arabidopsis thaliana (Mouse-ear cress) PE=2 SV=1	WRKY transcription factor {ECO:0000313|EMBL:AIB05854.1} (Fragment) OS=Zea mays (Maize) PE=2 SV=1	PREDICTED: probable WRKY transcription factor 50 [Zea mays]
gene:Zm00001d020495	0.0117765	Inf	up	--	--	--	--	6.23099	normal	--	Molecular Function: sequence-specific DNA binding transcription factor activity (GO:0003700);; Biological Process: regulation of transcription, DNA-templated (GO:0006355);; Molecular Function: sequence-specific DNA binding (GO:0043565);;	--	--	WRKY transcription factor 18 GN=WRKY18 OS=Arabidopsis thaliana (Mouse-ear cress) PE=1 SV=2	WRKY62-superfamily of TFs having WRKY and zinc finger domains {ECO:0000313|EMBL:ACG28207.1} OS=Zea mays (Maize) PE=2 SV=1	WRKY62 - superfamily of TFs having WRKY and zinc finger domains [Zea mays]

## Sheet: Zhenghong532
Additional file 9.B Up-regulated and down-regulated WRKY transcription factors in Zhenghong532 maize cultivars at 89, 91 and 93 day post planting (dap), respectively.
#ID	89 dap_FDR	89 dap_log2FC	89 dap_(FDR_0.05_FC_2)_regulated	COG_class_annotation	GO_annotation	KEGG_annotation	KOG_class_annotation	Swissprot_annotation	TrEMBL_annotation	nr_annotation
gene:Zm00001d024768	5.35663e-08	1.39722	up	--	--	--	--	WRKY transcription factor 6 GN=WRKY6 OS=Arabidopsis thaliana (Mouse-ear cress) PE=1 SV=1	Uncharacterized protein {ECO:0000313|EnsemblPlants:GRMZM5G851490_P01} OS=Zea mays (Maize) PE=4 SV=1	PREDICTED: probable WRKY transcription factor 47 [Zea mays]
gene:Zm00001d016933	7.56907e-19	5.75653	up	--	Cellular Component: cytoplasmic membrane-bounded vesicle (GO:0016023);;	--	--	Probable WRKY transcription factor 19 GN=WRKY19 OS=Arabidopsis thaliana (Mouse-ear cress) PE=2 SV=1	Uncharacterized protein {ECO:0000313|EnsemblPlants:GRMZM2G056505_P02} OS=Zea mays (Maize) PE=4 SV=1	hypothetical protein ZEAMMB73_865146 [Zea mays]
gene:Zm00001d020136	0.000721939	-1.46812	down	--	Molecular Function: sequence-specific DNA binding transcription factor activity (GO:0003700);; Biological Process: regulation of transcription, DNA-templated (GO:0006355);; Molecular Function: sequence-specific DNA binding (GO:0043565);;	--	--	Probable WRKY transcription factor 46 GN=WRKY46 OS=Arabidopsis thaliana (Mouse-ear cress) PE=2 SV=1	WRKY74-superfamily of TFs having WRKY and zinc finger domains {ECO:0000313|EMBL:ACG43427.1} OS=Zea mays (Maize) PE=2 SV=1	WRKY74 - superfamily of TFs having WRKY and zinc finger domains [Zea mays]
gene:Zm00001d011527	3.09266e-06	-1.50779	down	--	Molecular Function: sequence-specific DNA binding transcription factor activity (GO:0003700);; Biological Process: regulation of transcription, DNA-templated (GO:0006355);; Molecular Function: sequence-specific DNA binding (GO:0043565);;	--	--	Probable WRKY transcription factor 71 GN=WRKY71 OS=Arabidopsis thaliana (Mouse-ear cress) PE=2 SV=1	Uncharacterized protein {ECO:0000313|EnsemblPlants:GRMZM5G812272_P02} OS=Zea mays (Maize) PE=4 SV=1	putative WRKY DNA-binding domain superfamily protein [Zea mays]
gene:Zm00001d012413	0.0247542	-1.55936	down	--	Molecular Function: sequence-specific DNA binding transcription factor activity (GO:0003700);; Biological Process: regulation of transcription, DNA-templated (GO:0006355);; Molecular Function: sequence-specific DNA binding (GO:0043565);;	--	--	Probable WRKY transcription factor 49 GN=WRKY49 OS=Arabidopsis thaliana (Mouse-ear cress) PE=2 SV=1	Putative uncharacterized protein Sb03g039550 {ECO:0000313|EMBL:EES03869.1} OS=Sorghum bicolor (Sorghum) PE=4 SV=1	PREDICTED: uncharacterized protein LOC103636510 [Zea mays]
gene:Zm00001d033471	4.05557e-05	-2.82189	down	--	Molecular Function: sequence-specific DNA binding transcription factor activity (GO:0003700);; Biological Process: regulation of transcription, DNA-templated (GO:0006355);; Molecular Function: sequence-specific DNA binding (GO:0043565);;	--	--	Probable WRKY transcription factor 23 GN=WRKY23 OS=Arabidopsis thaliana (Mouse-ear cress) PE=2 SV=1	WRKY transcription factor {ECO:0000313|EMBL:AIB04910.1} OS=Zea mays (Maize) PE=2 SV=1	putative WRKY DNA-binding domain superfamily protein [Zea mays]
gene:Zm00001d037607	0.000884612	-1.15159	down	--	Molecular Function: sequence-specific DNA binding transcription factor activity (GO:0003700);; Biological Process: regulation of transcription, DNA-templated (GO:0006355);; Molecular Function: sequence-specific DNA binding (GO:0043565);;	--	--	Probable WRKY transcription factor 50 GN=WRKY50 OS=Arabidopsis thaliana (Mouse-ear cress) PE=2 SV=1	WRKY transcription factor {ECO:0000313|EMBL:ADX60185.1} OS=Zea mays (Maize) PE=2 SV=1	unknown [Zea mays]
gene:Zm00001d052847	0.00867028	-1.03472	down	--	--	K18835|0|zma:103654474|probable WRKY transcription factor 34; K18835 WRKY transcription factor 2 (A)	--	Probable WRKY transcription factor 2 GN=WRKY2 OS=Arabidopsis thaliana (Mouse-ear cress) PE=2 SV=1	WRKY transcription factor {ECO:0000313|EMBL:AIB04633.1} OS=Zea mays (Maize) PE=2 SV=1	PREDICTED: probable WRKY transcription factor 34 isoform X1 [Zea mays]
#ID	91 dap_FDR	91 dap_log2FC	91 dap_(FDR_0.05_FC_2)_regulated	COG_class_annotation	GO_annotation	KEGG_annotation	KOG_class_annotation	Swissprot_annotation	TrEMBL_annotation	nr_annotation
gene:Zm00001d024768	0.0013717	1.17557	up	--	--	--	--	WRKY transcription factor 6 GN=WRKY6 OS=Arabidopsis thaliana (Mouse-ear cress) PE=1 SV=1	Uncharacterized protein {ECO:0000313|EnsemblPlants:GRMZM5G851490_P01} OS=Zea mays (Maize) PE=4 SV=1	PREDICTED: probable WRKY transcription factor 47 [Zea mays]
gene:Zm00001d024376	0.0399721	1.17835	up	--	Molecular Function: sequence-specific DNA binding transcription factor activity (GO:0003700);; Biological Process: regulation of transcription, DNA-templated (GO:0006355);; Molecular Function: sequence-specific DNA binding (GO:0043565);;	--	--	Probable WRKY transcription factor 11 GN=WRKY11 OS=Arabidopsis thaliana (Mouse-ear cress) PE=2 SV=2	WRKY25-superfamily of TFs having WRKY and zinc finger domains {ECO:0000313|EMBL:ACG44783.1} OS=Zea mays (Maize) PE=2 SV=1	WRKY25 - superfamily of TFs having WRKY and zinc finger domains [Zea mays]
gene:Zm00001d039531	0.0465893	5.28859	up	--	Molecular Function: sequence-specific DNA binding transcription factor activity (GO:0003700);; Biological Process: regulation of transcription, DNA-templated (GO:0006355);; Molecular Function: sequence-specific DNA binding (GO:0043565);;	--	--	Probable WRKY transcription factor 50 GN=WRKY50 OS=Arabidopsis thaliana (Mouse-ear cress) PE=2 SV=1	WRKY transcription factor {ECO:0000313|EMBL:AIB04636.1} (Fragment) OS=Zea mays (Maize) PE=2 SV=1	PREDICTED: probable WRKY transcription factor 48 [Zea mays]
