# Supplementary material for: Transcriptome analysis reveals the molecular mechanisms of the defense response to gray leaf spot disease in maize
Source: BMC Genomics. 2018 Oct 11;19:742. doi: 10.1186/s12864-018-5072-4 (PMC6180411; doi:10.1186/s12864-018-5072-4)
Supplement: Supplementary file 10 — Up-regulated and down-regulated glutathione S-transferase in ‘Yayu889’ and ‘Zhenghong532’ at 89, 91, and 93 days post planting, respectively. (XLSX 15 kb) [file 12864_2018_5072_MOESM10_ESM.xlsx]

## Sheet: Yayu889
Additional file 10.A Up-regulated and down-regulated GST in Yayu889 maize cultivars at 89, 91 and 93 day post planting (dap), respectively.
#ID	89 dap_FDR	89 dap_log2FC	89 dap_(FDR_0.05_FC_2)_regulated	COG_class_annotation	GO_annotation	KEGG_annotation	KOG_class_annotation	Swissprot_annotation	TrEMBL_annotation	nr_annotation
gene:Zm00001d001971	8.92413e-33	9.51912	up	--	--	--	--	Glutathione S-transferase T3 GN=K1O13.1 OS=Arabidopsis thaliana (Mouse-ear cress) PE=2 SV=1	Uncharacterized protein {ECO:0000313|EnsemblPlants:GRMZM2G124654_P01} OS=Zea mays (Maize) PE=4 SV=1	PREDICTED: glutathione S-transferase T2-like [Zea mays]
gene:Zm00001d027542	1.87644e-26	3.1525	up	Posttranslational modification, protein turnover, chaperones	Molecular Function: glutathione transferase activity (GO:0004364);;	K00799|9.17249e-157|sbi:SORBI_01g047970|SORBIDRAFT_01g047970, Sb01g047970; hypothetical protein; K00799 glutathione S-transferase [EC:2.5.1.18] (A)	Posttranslational modification, protein turnover, chaperones	Glutathione S-transferase F11 GN=T17B22.12 OS=Arabidopsis thaliana (Mouse-ear cress) PE=2 SV=1	Uncharacterized protein {ECO:0000313|EMBL:ACF85401.1, ECO:0000313|EnsemblPlants:GRMZM2G096153_P01} OS=Zea mays (Maize) PE=2 SV=1	PREDICTED: glutathione transferase10 isoform X1 [Zea mays]
gene:Zm00001d029704	0.00188275	3.19608	up	Posttranslational modification, protein turnover, chaperones	Molecular Function: glutathione transferase activity (GO:0004364);; Cellular Component: chloroplast (GO:0009507);; Biological Process: de-etiolation (GO:0009704);; Biological Process: lateral root development (GO:0048527);; Biological Process: response to growth hormone (GO:0060416);; Biological Process: response to karrikin (GO:0080167);;	K00799|1.01222e-125|zma:100285867|glutathione S-transferase GSTU6; K00799 glutathione S-transferase [EC:2.5.1.18] (A)	Posttranslational modification, protein turnover, chaperones	Probable glutathione S-transferase GSTU6 GN=OSJNBb0038A07.2 OS=Oryza sativa subsp. japonica (Rice) PE=2 SV=2	Uncharacterized protein {ECO:0000313|EnsemblPlants:GRMZM2G178079_P02} OS=Zea mays (Maize) PE=4 SV=1	TPA: glutathione S-transferase GSTU6 isoform 1 [Zea mays]
gene:Zm00001d042095	0.000973974	5.71653	up	Posttranslational modification, protein turnover, chaperones	Molecular Function: glutathione transferase activity (GO:0004364);;	K00799|2.57209e-154|zma:542633|siaf244694b; LOC542633; K00799 glutathione S-transferase [EC:2.5.1.18] (A)	Posttranslational modification, protein turnover, chaperones	Glutathione transferase GST 23 OS=Zea mays (Maize) PE=2 SV=1	Uncharacterized protein {ECO:0000313|EnsemblPlants:GRMZM2G127789_P01} OS=Zea mays (Maize) PE=4 SV=1	TPA: glutathione S-transferase GST 29 [Zea mays]
gene:Zm00001d049657	0.04417	2.14675	up	Posttranslational modification, protein turnover, chaperones	Molecular Function: glutathione transferase activity (GO:0004364);; Biological Process: response to abiotic stimulus (GO:0009628);; Biological Process: post-embryonic development (GO:0009791);;	K00799|1.63274e-173|zma:541839|glutathione S-transferase GST 26; K00799 glutathione S-transferase [EC:2.5.1.18] (A)	Posttranslational modification, protein turnover, chaperones	Probable glutathione S-transferase GSTU6 GN=OSJNBb0038A07.2 OS=Oryza sativa subsp. japonica (Rice) PE=2 SV=2	Uncharacterized protein {ECO:0000313|EnsemblPlants:GRMZM2G363540_P01} OS=Zea mays (Maize) PE=2 SV=1	glutathione S-transferase GST 26 [Zea mays]
Zea_mays_newGene_6595	3.9978e-06	-6.38484	down	--	--	--	--	Glutathione S-transferase T3 GN=K1O13.1 OS=Arabidopsis thaliana (Mouse-ear cress) PE=2 SV=1	--	PREDICTED: glutathione S-transferase T3-like [Zea mays]
gene:Zm00001d011552	0.000378871	-5.59338	down	--	--	--	--	Glutathione S-transferase T3 GN=K1O13.1 OS=Arabidopsis thaliana (Mouse-ear cress) PE=2 SV=1	Uncharacterized protein {ECO:0000313|EnsemblPlants:GRMZM2G401809_P02} (Fragment) OS=Zea mays (Maize) PE=2 SV=1	PREDICTED: protein enabled-like [Zea mays]
gene:Zm00001d029696	0.000427349	-2.92981	down	Posttranslational modification, protein turnover, chaperones	Molecular Function: glutathione transferase activity (GO:0004364);; Cellular Component: chloroplast (GO:0009507);; Biological Process: de-etiolation (GO:0009704);; Biological Process: response to cadmium ion (GO:0046686);; Biological Process: lateral root development (GO:0048527);; Biological Process: response to growth hormone (GO:0060416);; Biological Process: response to karrikin (GO:0080167);;	K00799|1.16104e-131|zma:542634|glutathione S-transferase GST 34; K00799 glutathione S-transferase [EC:2.5.1.18] (A)	Posttranslational modification, protein turnover, chaperones	Glutathione S-transferase U17 GN=At1g10370 OS=Arabidopsis thaliana (Mouse-ear cress) PE=2 SV=1	Uncharacterized protein {ECO:0000313|EnsemblPlants:GRMZM2G145069_P01} OS=Zea mays (Maize) PE=2 SV=1	glutathione S-transferase GST 34 [Zea mays]
gene:Zm00001d029699	0.000104537	-4.82054	down	Posttranslational modification, protein turnover, chaperones	Molecular Function: glutathione transferase activity (GO:0004364);; Biological Process: glutathione metabolic process (GO:0006749);; Cellular Component: chloroplast (GO:0009507);; Biological Process: de-etiolation (GO:0009704);; Biological Process: response to cadmium ion (GO:0046686);; Biological Process: lateral root development (GO:0048527);; Biological Process: response to growth hormone (GO:…	K00799|1.15422e-141|zma:541850|gst42; glutathione transferase42; K00799 glutathione S-transferase [EC:2.5.1.18] (A)	Posttranslational modification, protein turnover, chaperones	Probable glutathione S-transferase GSTU6 GN=OSJNBb0038A07.2 OS=Oryza sativa subsp. japonica (Rice) PE=2 SV=2	Uncharacterized protein {ECO:0000313|EnsemblPlants:GRMZM2G025190_P01} OS=Zea mays (Maize) PE=2 SV=1	PREDICTED: probable glutathione S-transferase GSTU6 [Zea mays]
gene:Zm00001d032969	0.0244829	-1.63864	down	Posttranslational modification, protein turnover, chaperones	Molecular Function: glutathione transferase activity (GO:0004364);; Biological Process: anthocyanin-containing compound biosynthetic process (GO:0009718);;	K00799|7.51579e-166|zma:100502255|bronze2; K00799 glutathione S-transferase [EC:2.5.1.18] (A)	Posttranslational modification, protein turnover, chaperones	Probable glutathione S-transferase BZ2 GN=BZ2 OS=Zea mays (Maize) PE=3 SV=1	Uncharacterized protein {ECO:0000313|EMBL:ACR37903.1, ECO:0000313|EnsemblPlants:GRMZM2G016241_P02} OS=Zea mays (Maize) PE=2 SV=1	bronze2 [Zea mays]
gene:Zm00001d043485	8.82926e-07	-3.90121	down	--	--	--	--	Glutathione S-transferase T3 GN=K1O13.1 OS=Arabidopsis thaliana (Mouse-ear cress) PE=2 SV=1	Uncharacterized protein {ECO:0000313|EMBL:ACF85233.1, ECO:0000313|EnsemblPlants:GRMZM2G042548_P01} OS=Zea mays (Maize) PE=2 SV=1	LOC100285171 [Zea mays]
gene:Zm00001d049319	0.0075086	-3.19061	down	--	--	--	--	Glutathione S-transferase T3 GN=K1O13.1 OS=Arabidopsis thaliana (Mouse-ear cress) PE=2 SV=1	Uncharacterized protein {ECO:0000313|EnsemblPlants:GRMZM2G101806_P01} OS=Zea mays (Maize) PE=2 SV=1	PREDICTED: ribonuclease 3-like [Zea mays]
#ID	91 dap_FDR	91 dap_FDR	91 dap_FDR	COG_class_annotation	GO_annotation	KEGG_annotation	KOG_class_annotation	Swissprot_annotation	TrEMBL_annotation	nr_annotation
gene:Zm00001d020780	0.0321481	1.12474	up	1.64238	normal	-0.618202	normal	1.11468	normal	0.605777	normal	Posttranslational modification, protein turnover, chaperones	Molecular Function: glutathione transferase activity (GO:0004364);; Biological Process: defense response (GO:0006952);;	K00799|6.9803e-151|zma:541845|gst23; glutathione transferase23 (EC:2.5.1.18); K00799 glutathione S-transferase [EC:2.5.1.18] (A)	Posttranslational modification, protein turnover, chaperones	Glutathione transferase GST 23 OS=Zea mays (Maize) PE=2 SV=1	Uncharacterized protein {ECO:0000313|EnsemblPlants:GRMZM2G416632_P01} OS=Zea mays (Maize) PE=4 SV=1	glutathione transferase GST 23 [Zea mays]
gene:Zm00001d036951	0.0417311	1.35107	up	1.46513	up	0.345871	normal	0.288211	normal	0.366261	normal	Posttranslational modification, protein turnover, chaperones	Molecular Function: glutathione transferase activity (GO:0004364);; Cellular Component: plasma membrane (GO:0005886);; Biological Process: glutathione metabolic process (GO:0006749);; Biological Process: response to oxidative stress (GO:0006979);; Cellular Component: chloroplast stroma (GO:0009570);; Biological Process: cellular response to water deprivation (GO:0042631);; Molecular Function: glu…	K00799|8.45553e-149|zma:541834|gst19; glutathione transferase19; K00799 glutathione S-transferase [EC:2.5.1.18] (A)	Posttranslational modification, protein turnover, chaperones	Probable glutathione S-transferase GSTU1 OS=Oryza sativa subsp. japonica (Rice) PE=1 SV=1	Glutathione S-transferase {ECO:0000313|EMBL:ACG39365.1} OS=Zea mays (Maize) PE=2 SV=1	glutathione S-transferase [Zea mays]
Zea_mays_newGene_6595	5.74143e-08	2.10228	up	0.642035	normal	10.226	up	--	--	--	--	--	--	--	--	Glutathione S-transferase T3 GN=K1O13.1 OS=Arabidopsis thaliana (Mouse-ear cress) PE=2 SV=1	--	PREDICTED: glutathione S-transferase T3-like [Zea mays]
gene:Zm00001d043485	0.00556761	1.24141	up	0.752033	normal	3.80268	up	-0.0184043	normal	2.62052	normal	--	--	--	--	Glutathione S-transferase T3 GN=K1O13.1 OS=Arabidopsis thaliana (Mouse-ear cress) PE=2 SV=1	Uncharacterized protein {ECO:0000313|EMBL:ACF85233.1, ECO:0000313|EnsemblPlants:GRMZM2G042548_P01} OS=Zea mays (Maize) PE=2 SV=1	LOC100285171 [Zea mays]
gene:Zm00001d011035	0.0253155	-2.56935	down	-1.18928	normal	-0.215726	normal	-1.55049	normal	-0.321107	normal	Posttranslational modification, protein turnover, chaperones	Molecular Function: copper ion binding (GO:0005507);; Cellular Component: mitochondrion (GO:0005739);; Cellular Component: vacuole (GO:0005773);; Cellular Component: peroxisome (GO:0005777);; Cellular Component: plasma membrane (GO:0005886);; Cellular Component: chloroplast stroma (GO:0009570);; Biological Process: response to symbiotic fungus (GO:0009610);; Biological Process: response to jasmon…	--	Inorganic ion transport and metabolism	Glutathione S-transferase DHAR2 GN=F22H5.1 OS=Arabidopsis thaliana (Mouse-ear cress) PE=1 SV=1	Uncharacterized protein {ECO:0000313|EMBL:ACN30947.1, ECO:0000313|EnsemblPlants:GRMZM2G005710_P03} OS=Zea mays (Maize) PE=2 SV=1	hypothetical protein precursor [Zea mays]
#ID	93 dap_FDR	93 dap_FDR	93 dap_FDR	COG_class_annotation	GO_annotation	KEGG_annotation	KOG_class_annotation	Swissprot_annotation	TrEMBL_annotation	nr_annotation
gene:Zm00001d036951	0.000166544	1.46513	up	Posttranslational modification, protein turnover, chaperones	Molecular Function: glutathione transferase activity (GO:0004364);; Cellular Component: plasma membrane (GO:0005886);; Biological Process: glutathione metabolic process (GO:0006749);; Biological Process: response to oxidative stress (GO:0006979);; Cellular Component: chloroplast stroma (GO:0009570);; Biological Process: cellular response to water deprivation (GO:0042631);; Molecular Function: glu…	K00799|8.45553e-149|zma:541834|gst19; glutathione transferase19; K00799 glutathione S-transferase [EC:2.5.1.18] (A)	Posttranslational modification, protein turnover, chaperones	Probable glutathione S-transferase GSTU1 OS=Oryza sativa subsp. japonica (Rice) PE=1 SV=1	Glutathione S-transferase {ECO:0000313|EMBL:ACG39365.1} OS=Zea mays (Maize) PE=2 SV=1	glutathione S-transferase [Zea mays]
gene:Zm00001d011958	0.00868639	1.23018	up	Posttranslational modification, protein turnover, chaperones	Molecular Function: transferase activity (GO:0016740);; Biological Process: response to cadmium ion (GO:0046686);;	K07393|0|zma:100280390|umc1149; LOC100280390; K07393 putative glutathione S-transferase (A)	Posttranslational modification, protein turnover, chaperones	--	Uncharacterized protein {ECO:0000313|EMBL:ACL54750.1, ECO:0000313|EnsemblPlants:GRMZM2G105005_P03} OS=Zea mays (Maize) PE=2 SV=1	uncharacterized protein LOC100280390 [Zea mays]
gene:Zm00001d041772	0.0218884	1.06318	up	Posttranslational modification, protein turnover, chaperones	Molecular Function: transferase activity (GO:0016740);;	K01800|1.17395e-94|zma:541833|glutathione S-transferase GST 18; K01800 maleylacetoacetate isomerase [EC:5.2.1.2] (A)	Posttranslational modification, protein turnover, chaperones	Glutathione S-transferase GN=GSTZ1 OS=Triticum aestivum (Wheat) PE=1 SV=1	Uncharacterized protein {ECO:0000313|EMBL:ACR38112.1, ECO:0000313|EnsemblPlants:GRMZM2G019090_P02} OS=Zea mays (Maize) PE=2 SV=1	unknown [Zea mays]

## Sheet: Zhenghong532
Additional file 10.B Up-regulated and down-regulated GST in Zhenghong532 maize cultivars at 89, 91 and 93 day post planting (dap), respectively.
#ID	89 dap_FDR	89 dap_log2FC	89 dap_(FDR_0.05_FC_2)_regulated	COG_class_annotation	GO_annotation	KEGG_annotation	KOG_class_annotation	Swissprot_annotation	TrEMBL_annotation	nr_annotation
Zea_mays_newGene_6595	1.6494e-58	10.226	up	--	--	--	--	Glutathione S-transferase T3 GN=K1O13.1 OS=Arabidopsis thaliana (Mouse-ear cress) PE=2 SV=1	--	PREDICTED: glutathione S-transferase T3-like [Zea mays]
gene:Zm00001d043485	4.36729e-07	3.80268	up	--	--	--	--	Glutathione S-transferase T3 GN=K1O13.1 OS=Arabidopsis thaliana (Mouse-ear cress) PE=2 SV=1	Uncharacterized protein {ECO:0000313|EMBL:ACF85233.1, ECO:0000313|EnsemblPlants:GRMZM2G042548_P01} OS=Zea mays (Maize) PE=2 SV=1	LOC100285171 [Zea mays]
gene:Zm00001d011552	1.11871e-06	Inf	up	--	--	--	--	Glutathione S-transferase T3 GN=K1O13.1 OS=Arabidopsis thaliana (Mouse-ear cress) PE=2 SV=1	Uncharacterized protein {ECO:0000313|EnsemblPlants:GRMZM2G401809_P02} (Fragment) OS=Zea mays (Maize) PE=2 SV=1	PREDICTED: protein enabled-like [Zea mays]
gene:Zm00001d029699	6.307e-10	6.27514	up	Posttranslational modification, protein turnover, chaperones	Molecular Function: glutathione transferase activity (GO:0004364);; Biological Process: glutathione metabolic process (GO:0006749);; Cellular Component: chloroplast (GO:0009507);; Biological Process: de-etiolation (GO:0009704);; Biological Process: response to cadmium ion (GO:0046686);; Biological Process: lateral root development (GO:0048527);; Biological Process: response to growth hormone (GO:…	K00799|1.15422e-141|zma:541850|gst42; glutathione transferase42; K00799 glutathione S-transferase [EC:2.5.1.18] (A)	Posttranslational modification, protein turnover, chaperones	Probable glutathione S-transferase GSTU6 GN=OSJNBb0038A07.2 OS=Oryza sativa subsp. japonica (Rice) PE=2 SV=2	Uncharacterized protein {ECO:0000313|EnsemblPlants:GRMZM2G025190_P01} OS=Zea mays (Maize) PE=2 SV=1	PREDICTED: probable glutathione S-transferase GSTU6 [Zea mays]
gene:Zm00001d027542	4.23107e-28	-2.57083	down	Posttranslational modification, protein turnover, chaperones	Molecular Function: glutathione transferase activity (GO:0004364);;	K00799|9.17249e-157|sbi:SORBI_01g047970|SORBIDRAFT_01g047970, Sb01g047970; hypothetical protein; K00799 glutathione S-transferase [EC:2.5.1.18] (A)	Posttranslational modification, protein turnover, chaperones	Glutathione S-transferase F11 GN=T17B22.12 OS=Arabidopsis thaliana (Mouse-ear cress) PE=2 SV=1	Uncharacterized protein {ECO:0000313|EMBL:ACF85401.1, ECO:0000313|EnsemblPlants:GRMZM2G096153_P01} OS=Zea mays (Maize) PE=2 SV=1	PREDICTED: glutathione transferase10 isoform X1 [Zea mays]
gene:Zm00001d049657	0.00333464	-3.16303	down	Posttranslational modification, protein turnover, chaperones	Molecular Function: glutathione transferase activity (GO:0004364);; Biological Process: response to abiotic stimulus (GO:0009628);; Biological Process: post-embryonic development (GO:0009791);;	K00799|1.63274e-173|zma:541839|glutathione S-transferase GST 26; K00799 glutathione S-transferase [EC:2.5.1.18] (A)	Posttranslational modification, protein turnover, chaperones	Probable glutathione S-transferase GSTU6 GN=OSJNBb0038A07.2 OS=Oryza sativa subsp. japonica (Rice) PE=2 SV=2	Uncharacterized protein {ECO:0000313|EnsemblPlants:GRMZM2G363540_P01} OS=Zea mays (Maize) PE=2 SV=1	glutathione S-transferase GST 26 [Zea mays]
gene:Zm00001d024963	7.70786e-10	-1.98939	down	Posttranslational modification, protein turnover, chaperones	Molecular Function: glutathione transferase activity (GO:0004364);; Cellular Component: chloroplast (GO:0009507);; Biological Process: de-etiolation (GO:0009704);; Biological Process: response to cadmium ion (GO:0046686);; Biological Process: lateral root development (GO:0048527);; Biological Process: response to growth hormone (GO:0060416);; Biological Process: response to karrikin (GO:0080167);;	K00799|2.5899e-137|zma:542631|probable glutathione S-transferase GSTU6; K00799 glutathione S-transferase [EC:2.5.1.18] (A)	Posttranslational modification, protein turnover, chaperones	Probable glutathione S-transferase GSTU6 GN=OSJNBb0038A07.2 OS=Oryza sativa subsp. japonica (Rice) PE=2 SV=2	Uncharacterized protein {ECO:0000313|EnsemblPlants:GRMZM2G330635_P01} OS=Zea mays (Maize) PE=2 SV=1	PREDICTED: probable glutathione S-transferase GSTU6 [Zea mays]
gene:Zm00001d047765	4.02943e-05	-1.0234	down	Posttranslational modification, protein turnover, chaperones	Molecular Function: glutathione transferase activity (GO:0004364);; Biological Process: metabolic process (GO:0008152);; Cellular Component: chloroplast (GO:0009507);;	K00799|3.5493e-166|zma:100282090|IN2-1 protein; K00799 glutathione S-transferase [EC:2.5.1.18] (A)	Posttranslational modification, protein turnover, chaperones	Protein IN2-1 homolog B GN=GSTZ5 OS=Oryza sativa subsp. japonica (Rice) PE=2 SV=1	Uncharacterized protein {ECO:0000313|EMBL:ACF85826.1, ECO:0000313|EnsemblPlants:GRMZM2G162486_P01} OS=Zea mays (Maize) PE=2 SV=1	unknown [Zea mays]
gene:Zm00001d048558	0.0291689	-3.28537	down	Posttranslational modification, protein turnover, chaperones	Molecular Function: glutathione transferase activity (GO:0004364);; Biological Process: response to stress (GO:0006950);; Cellular Component: chloroplast (GO:0009507);; Biological Process: de-etiolation (GO:0009704);; Biological Process: response to cadmium ion (GO:0046686);; Biological Process: lateral root development (GO:0048527);; Biological Process: response to growth hormone (GO:0060416);; …	K00799|7.19603e-123|zma:541838|probable glutathione S-transferase GSTU6; K00799 glutathione S-transferase [EC:2.5.1.18] (A)	Posttranslational modification, protein turnover, chaperones	Probable glutathione S-transferase GSTU6 GN=OSJNBb0038A07.2 OS=Oryza sativa subsp. japonica (Rice) PE=2 SV=2	Uncharacterized protein {ECO:0000313|EnsemblPlants:GRMZM2G161905_P01} OS=Zea mays (Maize) PE=4 SV=1	PREDICTED: LOW QUALITY PROTEIN: probable glutathione S-transferase GSTU6 [Zea mays]
gene:Zm00001d001971	1.70485e-42	-8.77107	down	--	--	--	--	Glutathione S-transferase T3 GN=K1O13.1 OS=Arabidopsis thaliana (Mouse-ear cress) PE=2 SV=1	Uncharacterized protein {ECO:0000313|EnsemblPlants:GRMZM2G124654_P01} OS=Zea mays (Maize) PE=4 SV=1	PREDICTED: glutathione S-transferase T2-like [Zea mays]
#ID	91 dap_FDR	91 dap_log2FC	91 dap_(FDR_0.05_FC_2)_regulated	COG_class_annotation	GO_annotation	KEGG_annotation	KOG_class_annotation	Swissprot_annotation	TrEMBL_annotation	nr_annotation
gene:Zm00001d043795	0.0351896	2.8185	up	Posttranslational modification, protein turnover, chaperones	Cellular Component: mitochondrion (GO:0005739);; Biological Process: glutathione metabolic process (GO:0006749);; Cellular Component: chloroplast (GO:0009507);; Biological Process: de-etiolation (GO:0009704);; Molecular Function: transferase activity (GO:0016740);; Biological Process: response to cadmium ion (GO:0046686);; Biological Process: lateral root development (GO:0048527);; Biological Pro…	K00799|6.69165e-155|zma:100856957|glutathione S-transferase GSTU6; K00799 glutathione S-transferase [EC:2.5.1.18] (A)	Posttranslational modification, protein turnover, chaperones	Probable glutathione S-transferase GSTU6 GN=OSJNBb0038A07.2 OS=Oryza sativa subsp. japonica (Rice) PE=2 SV=2	Uncharacterized protein {ECO:0000313|EnsemblPlants:GRMZM2G056388_P01} OS=Zea mays (Maize) PE=4 SV=1	TPA: glutathione S-transferase GSTU6 [Zea mays]
#ID	93 dap_FDR	93 dap_log2FC	93 dap_(FDR_0.05_FC_2)_regulated	COG_class_annotation	GO_annotation	KEGG_annotation	KOG_class_annotation	Swissprot_annotation	TrEMBL_annotation	nr_annotation
gene:Zm00001d024963	4.42191e-05	-2.14814	down	Posttranslational modification, protein turnover, chaperones	Molecular Function: glutathione transferase activity (GO:0004364);; Cellular Component: chloroplast (GO:0009507);; Biological Process: de-etiolation (GO:0009704);; Biological Process: response to cadmium ion (GO:0046686);; Biological Process: lateral root development (GO:0048527);; Biological Process: response to growth hormone (GO:0060416);; Biological Process: response to karrikin (GO:0080167);;	K00799|2.5899e-137|zma:542631|probable glutathione S-transferase GSTU6; K00799 glutathione S-transferase [EC:2.5.1.18] (A)	Posttranslational modification, protein turnover, chaperones	Probable glutathione S-transferase GSTU6 GN=OSJNBb0038A07.2 OS=Oryza sativa subsp. japonica (Rice) PE=2 SV=2	Uncharacterized protein {ECO:0000313|EnsemblPlants:GRMZM2G330635_P01} OS=Zea mays (Maize) PE=2 SV=1	PREDICTED: probable glutathione S-transferase GSTU6 [Zea mays]
gene:Zm00001d047765	0.0193597	-1.08808	down	Posttranslational modification, protein turnover, chaperones	Molecular Function: glutathione transferase activity (GO:0004364);; Biological Process: metabolic process (GO:0008152);; Cellular Component: chloroplast (GO:0009507);;	K00799|3.5493e-166|zma:100282090|IN2-1 protein; K00799 glutathione S-transferase [EC:2.5.1.18] (A)	Posttranslational modification, protein turnover, chaperones	Protein IN2-1 homolog B GN=GSTZ5 OS=Oryza sativa subsp. japonica (Rice) PE=2 SV=1	Uncharacterized protein {ECO:0000313|EMBL:ACF85826.1, ECO:0000313|EnsemblPlants:GRMZM2G162486_P01} OS=Zea mays (Maize) PE=2 SV=1	unknown [Zea mays]
