# Supplementary material for: Transcriptome analysis reveals the molecular mechanisms of the defense response to gray leaf spot disease in maize
Source: BMC Genomics. 2018 Oct 11;19:742. doi: 10.1186/s12864-018-5072-4 (PMC6180411; doi:10.1186/s12864-018-5072-4)
Supplement: Supplementary file 11 — List of differentially expressed genes (DEGs) involved in the ‘Plant-pathogen pathway’ in ‘Yayu889’ and ‘Zhenghong532’. (XLSX 28 kb) [file 12864_2018_5072_MOESM11_ESM.xlsx]

## Sheet: Sheet1
Additional file 11 The list of DEGs involved in ‘Plant-pathogen pathway’ in Yayu889 and Zhenghong532.
#ID	Y81 dap_vs_Y89 dap_FDR	Y81 dap_vs_Y89 dap_log2FC	Y81 dap_vs_Y89 dap_(FDR_0.05_FC_2)_regulated	Y81 dap_vs_Y91 dap_FDR	Y81 dap_vs_Y91 dap_log2FC	Y81 dap_vs_Y91 dap_(FDR_0.05_FC_2)_regulated	Y81 dap_vs_Y93 dap_FDR	Y81 dap_vs_Y93 dap_log2FC	Y81 dap_vs_Y93 dap_(FDR_0.05_FC_2)_regulated	Z81 dap_vs_Z89 dap_FDR	Z81 dap_vs_Z89 dap_log2FC	Z81 dap_vs_Z89 dap_(FDR_0.05_FC_2)_regulated	Z81 dap_vs_Z91 dap_FDR	Z81 dap_vs_Z91 dap_log2FC	Z81 dap_vs_Z91 dap_(FDR_0.05_FC_2)_regulated	Z81 dap_vs_Z93 dap_FDR	Z81 dap_vs_Z93 dap_log2FC	Z81 dap_vs_Z93 dap_(FDR_0.05_FC_2)_regulated	COG_class	COG_class_annotation	GO_annotation	KEGG_annotation	KOG_class	KOG_class_annotation	Swissprot_annotation	TrEMBL_annotation	nr_annotation	KEGG_pathway_annotation
gene:Zm00001d003925	0.050082	-1.33376	normal	0.0311386	-1.69743	down	0.185555	-1.09331	normal	0.00799638	0.902146	normal	0.637063	-0.404628	normal	0.999071	-0.0242185	normal	[RTKL]	--	Molecular Function: protein serine/threonine kinase activity (GO:0004674);; Molecular Function: ATP binding (GO:0005524);; Cellular Component: mitochondrion (GO:0005739);; Biological Process: defense response to bacterium, incompatible interaction (GO:0009816);; Biological Process: protein autophosphorylation (GO:0046777);;	K13430|0|zma:100281460|serine/threonine-protein kinase NAK; K13430 serine/threonine-protein kinase PBS1 [EC:2.7.11.1] (A)	[T]	Signal transduction mechanisms	Serine/threonine-protein kinase PBS1 GN=PBS1 OS=Arabidopsis thaliana (Mouse-ear cress) PE=1 SV=1	Uncharacterized protein {ECO:0000313|EMBL:ACL53918.1, ECO:0000313|EnsemblPlants:GRMZM2G015889_P01} OS=Zea mays (Maize) PE=2 SV=1	serine/threonine-protein kinase NAK [Zea mays]	Plant-pathogen interaction (ko04626)
gene:Zm00001d025171	0.0209888	-0.837983	normal	0.438725	0.465139	normal	0.162896	0.686657	normal	5.42684e-08	1.42697	up	0.661261	0.324134	normal	0.643742	0.796701	normal	--	--	--	K13456|1.19108e-131|zma:100193184|nitrate-induced NOI protein; K13456 RPM1-interacting protein 4 (A)	--	--	RPM1-interacting protein 4 GN=RIN4 OS=Arabidopsis thaliana (Mouse-ear cress) PE=1 SV=1	Uncharacterized protein {ECO:0000313|EnsemblPlants:GRMZM2G097662_P01} OS=Zea mays (Maize) PE=2 SV=1	PREDICTED: uncharacterized protein LOC100280214 isoform X1 [Zea mays]	Plant-pathogen interaction (ko04626)
gene:Zm00001d015531	0.000122238	-3.97469	down	0.722481	-0.605895	normal	0.956411	-0.181655	normal	1.11289e-05	4.77563	up	--	--	--	--	--	--	--	--	Molecular Function: GTPase activity (GO:0003924);; Molecular Function: nitric-oxide synthase activity (GO:0004517);; Molecular Function: GTP binding (GO:0005525);; Cellular Component: mitochondrion (GO:0005739);; Biological Process: GTP catabolic process (GO:0006184);; Biological Process: rRNA processing (GO:0006364);; Biological Process: tRNA metabolic process (GO:0006399);; Biological Process: …	K13427|4.54158e-33|zma:100381773|uncharacterized LOC100381773; K13427 nitric-oxide synthase, plant [EC:1.14.13.39] (A)	[R]	General function prediction only	Putative nitric oxide synthase OS=Oryza sativa subsp. japonica (Rice) PE=3 SV=1	Uncharacterized protein {ECO:0000313|EMBL:AFW66825.1, ECO:0000313|EnsemblPlants:GRMZM2G384293_P01} OS=Zea mays (Maize) PE=4 SV=1	hypothetical protein ZEAMMB73_244891 [Zea mays]	Arginine and proline metabolism (ko00330);; Plant-pathogen interaction (ko04626)
gene:Zm00001d012482	0.00039335	3.08688	up	0.00809064	3.32061	up	0.26179	2.43267	normal	0.212021	-1.8541	normal	0.910044	0.283808	normal	0.974851	-0.24187	normal	--	--	Molecular Function: sequence-specific DNA binding transcription factor activity (GO:0003700);; Biological Process: regulation of transcription, DNA-templated (GO:0006355);; Molecular Function: sequence-specific DNA binding (GO:0043565);;	K13424|0|zma:103636541|probable WRKY transcription factor 25; K13424 WRKY transcription factor 33 (A)	--	--	Probable WRKY transcription factor 33 GN=WRKY33 OS=Arabidopsis thaliana (Mouse-ear cress) PE=1 SV=2	WRKY transcription factor {ECO:0000313|EMBL:AIB04939.1} OS=Zea mays (Maize) PE=2 SV=1	putative WRKY DNA-binding domain superfamily protein [Zea mays]	Plant-pathogen interaction (ko04626)
gene:Zm00001d038451	0.0105246	2.91422	up	0.016143	3.4471	up	0.132347	4.04941	normal	--	--	--	0.051354	2.87268	normal	0.569702	2.11098	normal	--	--	Molecular Function: sequence-specific DNA binding transcription factor activity (GO:0003700);; Biological Process: regulation of transcription, DNA-templated (GO:0006355);; Molecular Function: sequence-specific DNA binding (GO:0043565);;	K13424|0|zma:100281430|WRKY70 - superfamily of TFs having WRKY and zinc finger domains; K13424 WRKY transcription factor 33 (A)	--	--	Probable WRKY transcription factor 33 GN=WRKY33 OS=Arabidopsis thaliana (Mouse-ear cress) PE=1 SV=2	WRKY70-superfamily of TFs having WRKY and zinc finger domains {ECO:0000313|EMBL:ACG28802.1} OS=Zea mays (Maize) PE=2 SV=1	WRKY70 - superfamily of TFs having WRKY and zinc finger domains [Zea mays]	Plant-pathogen interaction (ko04626)
gene:Zm00001d043025	0.382609	0.844651	normal	0.267565	2.16895	normal	0.780031	0.777251	normal	0.236812	-0.874265	normal	0.781751	0.451517	normal	0.968109	0.285883	normal	--	--	Molecular Function: sequence-specific DNA binding transcription factor activity (GO:0003700);; Biological Process: regulation of transcription, DNA-templated (GO:0006355);; Molecular Function: sequence-specific DNA binding (GO:0043565);;	K13424|0|zma:100279301|TIDP2949, WRKY43; LOC100279301; K13424 WRKY transcription factor 33 (A)	--	--	Probable WRKY transcription factor 33 GN=WRKY33 OS=Arabidopsis thaliana (Mouse-ear cress) PE=1 SV=2	WRKY transcription factor {ECO:0000313|EMBL:AIB05617.1} (Fragment) OS=Zea mays (Maize) PE=2 SV=1	PREDICTED: uncharacterized protein LOC100279301 isoform X1 [Zea mays]	Plant-pathogen interaction (ko04626)
gene:Zm00001d010399	0.628998	0.248503	normal	0.0376323	1.47541	up	0.525579	0.576983	normal	0.765206	0.203552	normal	0.184146	0.846842	normal	0.677146	1.47099	normal	--	--	Molecular Function: sequence-specific DNA binding transcription factor activity (GO:0003700);; Biological Process: regulation of transcription, DNA-templated (GO:0006355);; Molecular Function: sequence-specific DNA binding (GO:0043565);;	K13424|0|zma:100281160|WRKY53 - superfamily of TFs having WRKY and zinc finger domains; K13424 WRKY transcription factor 33 (A)	--	--	Probable WRKY transcription factor 26 GN=WRKY26 OS=Arabidopsis thaliana (Mouse-ear cress) PE=2 SV=2	WRKY transcription factor {ECO:0000313|EMBL:AIB05821.1} OS=Zea mays (Maize) PE=2 SV=1	putative WRKY DNA-binding domain superfamily protein [Zea mays]	Plant-pathogen interaction (ko04626)
gene:Zm00001d038023	0.767871	0.320274	normal	0.172657	1.55475	normal	0.783965	0.477678	normal	0.945051	-0.0505533	normal	0.00166178	1.09643	up	0.701265	1.2551	normal	--	--	Molecular Function: sequence-specific DNA binding transcription factor activity (GO:0003700);; Biological Process: regulation of transcription, DNA-templated (GO:0006355);; Molecular Function: sequence-specific DNA binding (GO:0043565);;	K13424|0|zma:100281558|WRKY53 - superfamily of TFs having WRKY and zinc finger domains; K13424 WRKY transcription factor 33 (A)	--	--	Probable WRKY transcription factor 26 GN=WRKY26 OS=Arabidopsis thaliana (Mouse-ear cress) PE=2 SV=2	Uncharacterized protein {ECO:0000313|EnsemblPlants:GRMZM2G012724_P02} OS=Zea mays (Maize) PE=4 SV=1	PREDICTED: WRKY53 - superfamily of TFs having WRKY and zinc finger domains isoform X1 [Zea mays]	Plant-pathogen interaction (ko04626)
gene:Zm00001d052847	0.00117748	1.33949	up	0.591332	0.502992	normal	0.757297	0.404303	normal	0.00867028	-1.03472	down	0.981785	-0.0401242	normal	0.999054	-0.0252856	normal	--	--	--	K18835|0|zma:103654474|probable WRKY transcription factor 34; K18835 WRKY transcription factor 2 (A)	--	--	Probable WRKY transcription factor 2 GN=WRKY2 OS=Arabidopsis thaliana (Mouse-ear cress) PE=2 SV=1	WRKY transcription factor {ECO:0000313|EMBL:AIB04633.1} OS=Zea mays (Maize) PE=2 SV=1	PREDICTED: probable WRKY transcription factor 34 isoform X1 [Zea mays]	Plant-pathogen interaction (ko04626)
gene:Zm00001d041309	7.74749e-21	5.27315	up	0.0454821	2.47007	up	0.409271	1.65165	normal	0.0490423	-2.83815	down	0.940416	0.186784	normal	0.882814	-0.536124	normal	--	--	Molecular Function: voltage-gated potassium channel activity (GO:0005249);; Biological Process: potassium ion transport (GO:0006813);; Cellular Component: integral component of membrane (GO:0016021);; Biological Process: transmembrane transport (GO:0055085);;	K05391|0|zma:103650266|putative cyclic nucleotide-gated ion channel 9; K05391 cyclic nucleotide gated channel, other eukaryote (A)	[PT]	--	Probable cyclic nucleotide-gated ion channel 6 GN=CNGC6 OS=Arabidopsis thaliana (Mouse-ear cress) PE=1 SV=2	Uncharacterized protein {ECO:0000313|EnsemblPlants:AC197150.3_FGP003} OS=Zea mays (Maize) PE=4 SV=1	PREDICTED: putative cyclic nucleotide-gated ion channel 9 [Zea mays]	Plant-pathogen interaction (ko04626)
gene:Zm00001d052458	0.69865	0.307499	normal	0.573876	0.587391	normal	0.8969	-0.218306	normal	0.0723305	-0.512791	normal	0.348737	-0.475666	normal	1	-0.00633209	normal	--	--	Molecular Function: calcium ion binding (GO:0005509);;	K13448|1.49833e-129|zma:100280890|grancalcin; K13448 calcium-binding protein CML (A)	[T]	Signal transduction mechanisms	Probable calcium-binding protein CML49 GN=CML49 OS=Arabidopsis thaliana (Mouse-ear cress) PE=2 SV=1	Grancalcin {ECO:0000313|EMBL:ACG26562.1} OS=Zea mays (Maize) PE=2 SV=1	grancalcin [Zea mays]	Plant-pathogen interaction (ko04626)
gene:Zm00001d005766	0.473221	0.768176	normal	0.000809713	2.06088	up	0.269829	1.74333	normal	0.654245	-0.586381	normal	0.0789008	1.61368	normal	0.527515	3.13612	normal	[TZDR]	--	Biological Process: MAPK cascade (GO:0000165);; Biological Process: response to molecule of bacterial origin (GO:0002237);; Biological Process: respiratory burst involved in defense response (GO:0002679);; Molecular Function: calcium ion binding (GO:0005509);; Biological Process: protein targeting to membrane (GO:0006612);; Biological Process: membrane fusion (GO:0006944);; Cellular Component: pl…	K02183|8.49163e-71|zma:100284831|pco105720b; LOC100284831; K02183 calmodulin (A)	[T]	Signal transduction mechanisms	Probable calcium-binding protein CML47 GN=CML47 OS=Arabidopsis thaliana (Mouse-ear cress) PE=2 SV=1	Uncharacterized protein {ECO:0000313|EnsemblPlants:GRMZM2G088819_P01} OS=Zea mays (Maize) PE=2 SV=1	LOC100284831 [Zea mays]	Phosphatidylinositol signaling system (ko04070);; Plant-pathogen interaction (ko04626)
gene:Zm00001d042056	0.485967	-1.02106	normal	0.0153685	2.77679	up	0.835624	0.755973	normal	--	--	--	--	--	--	--	--	--	--	--	Molecular Function: calcium ion binding (GO:0005509);;	K13448|5.30394e-76|zma:103650717|putative calcium-binding protein CML19; K13448 calcium-binding protein CML (A)	[T]	Signal transduction mechanisms	Probable calcium-binding protein CML31 GN=B1139B11.15 OS=Oryza sativa subsp. japonica (Rice) PE=2 SV=1	Uncharacterized protein {ECO:0000313|EnsemblPlants:GRMZM2G426046_P01} OS=Zea mays (Maize) PE=4 SV=1	PREDICTED: putative calcium-binding protein CML19 [Zea mays]	Plant-pathogen interaction (ko04626)
gene:Zm00001d029028	0.295896	0.568993	normal	0.0446119	1.91844	up	0.487737	0.581177	normal	0.98001	-0.0421985	normal	0.414401	0.856667	normal	0.522371	1.62386	normal	[TZDR]	--	Molecular Function: calcium ion binding (GO:0005509);;	K13448|1.44e-91|zma:100382070|IDP554; LOC100382070; K13448 calcium-binding protein CML (A)	[T]	Signal transduction mechanisms	Probable calcium-binding protein CML27 GN=CML27 OS=Oryza sativa subsp. japonica (Rice) PE=2 SV=1	Uncharacterized protein {ECO:0000313|EMBL:ACN27761.1, ECO:0000313|EnsemblPlants:GRMZM2G312661_P01} OS=Zea mays (Maize) PE=2 SV=1	uncharacterized protein LOC100382070 [Zea mays]	Plant-pathogen interaction (ko04626)
gene:Zm00001d003197	0.0143415	2.27449	up	0.00703746	3.48198	up	--	--	--	0.0781902	-2.78773	normal	0.453885	1.02938	normal	0.968088	-0.252209	normal	[TZDR]	--	Molecular Function: calcium ion binding (GO:0005509);; Cellular Component: plastid (GO:0009536);;	K13448|1.3468e-70|zma:100280813|calmodulin (EC:2.7.11.19); K13448 calcium-binding protein CML (A)	[T]	Signal transduction mechanisms	Probable calcium-binding protein CML22 OS=Oryza sativa subsp. japonica (Rice) PE=3 SV=1	Uncharacterized protein {ECO:0000313|EMBL:ACN35459.1, ECO:0000313|EnsemblPlants:GRMZM2G062673_P01} OS=Zea mays (Maize) PE=2 SV=1	unknown [Zea mays]	Plant-pathogen interaction (ko04626)
gene:Zm00001d008573	0.166457	1.04483	normal	0.54328	1.12039	normal	0.708937	-0.649388	normal	0.055407	-2.43155	normal	1	0.0155527	normal	0.924865	0.327664	normal	[TZDR]	--	Molecular Function: calcium ion binding (GO:0005509);;	K13448|5.9177e-81|zma:100284548|calmodulin-related protein 2, touch-induced; K13448 calcium-binding protein CML (A)	[T]	Signal transduction mechanisms	Probable calcium-binding protein CML16 OS=Oryza sativa subsp. japonica (Rice) PE=2 SV=1	Uncharacterized protein {ECO:0000313|EnsemblPlants:GRMZM2G097900_P01} OS=Zea mays (Maize) PE=4 SV=1	calmodulin protein 2, touch-induced [Zea mays]	Plant-pathogen interaction (ko04626)
gene:Zm00001d039944	9.53897e-10	7.39982	up	--	--	--	--	--	--	0.000208462	#NAME?	down	0.805415	0.381093	normal	0.958667	0.45174	normal	[TZDR]	--	Molecular Function: calcium ion binding (GO:0005509);;	K13448|6.57734e-122|zma:103649813|probable calcium-binding protein CML16; K13448 calcium-binding protein CML (A)	[T]	Signal transduction mechanisms	Probable calcium-binding protein CML16 OS=Oryza sativa subsp. japonica (Rice) PE=2 SV=1	Calmodulin-related protein 2, touch-induced {ECO:0000313|EMBL:ACG27434.1} OS=Zea mays (Maize) PE=2 SV=1	PREDICTED: probable calcium-binding protein CML16 [Zea mays]	Plant-pathogen interaction (ko04626)
gene:Zm00001d038061	0.113664	1.37705	normal	0.418965	1.42122	normal	0.902903	-0.279463	normal	0.154291	-1.1597	normal	1	-0.0159406	normal	0.531673	1.43399	normal	[TZDR]	--	Molecular Function: calcium ion binding (GO:0005509);; Cellular Component: mitochondrion (GO:0005739);;	K13448|5.70882e-78|zma:100857006|polcalcin Jun o 2; K13448 calcium-binding protein CML (A)	[T]	Signal transduction mechanisms	Probable calcium-binding protein CML15 GN=OSJNBa0088M05.6 OS=Oryza sativa subsp. japonica (Rice) PE=2 SV=1	Polcalcin Jun o 2 {ECO:0000313|EMBL:ACG48969.1} OS=Zea mays (Maize) PE=2 SV=1	polcalcin Jun o 2 [Zea mays]	Plant-pathogen interaction (ko04626)
gene:Zm00001d039110	0.158811	0.833448	normal	0.095822	1.66183	normal	0.820128	0.325841	normal	0.779774	-0.369873	normal	0.909946	0.22753	normal	0.772509	0.667183	normal	[TZDR]	--	Molecular Function: calcium ion binding (GO:0005509);; Cellular Component: mitochondrion (GO:0005739);;	K13448|9.47415e-95|zma:100283698|calmodulin (EC:2.7.11.19); K13448 calcium-binding protein CML (A)	[T]	Signal transduction mechanisms	Probable calcium-binding protein CML14 GN=OJ1126_B10.8 OS=Oryza sativa subsp. japonica (Rice) PE=2 SV=1	Uncharacterized protein {ECO:0000313|EnsemblPlants:GRMZM5G847466_P01} OS=Zea mays (Maize) PE=2 SV=1	calmodulin [Zea mays]	Plant-pathogen interaction (ko04626)
gene:Zm00001d009985	0.117595	0.672689	normal	0.230496	1.76152	normal	0.850266	0.218928	normal	0.747299	-0.806384	normal	0.921815	0.349223	normal	0.510615	1.86454	normal	[TZDR]	--	Molecular Function: calcium ion binding (GO:0005509);; Cellular Component: mitochondrion (GO:0005739);;	K13448|1.82201e-95|zma:100280482|polcalcin Jun o 2; K13448 calcium-binding protein CML (A)	[T]	Signal transduction mechanisms	Probable calcium-binding protein CML10 GN=B1147A04.18 OS=Oryza sativa subsp. japonica (Rice) PE=2 SV=1	Uncharacterized protein {ECO:0000313|EnsemblPlants:GRMZM2G474755_P01} OS=Zea mays (Maize) PE=4 SV=1	polcalcin Jun o 2 [Zea mays]	Plant-pathogen interaction (ko04626)
gene:Zm00001d018738	0.0967473	-2.07407	normal	0.0267976	1.55939	up	0.277286	2.31637	normal	0.00867705	2.68517	up	0.474753	3.10118	normal	0.43315	3.40254	normal	[S]	Function unknown	Cellular Component: extracellular region (GO:0005576);;	K13449|2.83726e-74|zma:542352|prp4, PR-1; pathogenesis related protein4; K13449 pathogenesis-related protein 1 (A)	[S]	Function unknown	Pathogenesis-related protein 1 (Precursor) OS=Hordeum vulgare (Barley) PE=2 SV=1	Pathogenesis-related protein class I {ECO:0000313|EMBL:ACJ62462.1} (Fragment) OS=Zea mays subsp. parviglumis (Balsas teosinte) PE=4 SV=1	pathogenesis-related protein class I [Zea mays subsp. parviglumis]	Plant hormone signal transduction (ko04075);; Plant-pathogen interaction (ko04626)
gene:Zm00001d045359	7.76425e-05	1.21777	up	0.203407	0.663365	normal	0.0804088	0.827259	normal	0.0513331	-0.599672	normal	0.00622115	0.975809	normal	0.446307	0.570452	normal	[RTKL]	--	Biological Process: activation of MAPK activity (GO:0000187);; Biological Process: response to molecule of bacterial origin (GO:0002237);; Molecular Function: protein serine/threonine kinase activity (GO:0004674);; Molecular Function: MAP kinase kinase activity (GO:0004708);; Molecular Function: ATP binding (GO:0005524);; Cellular Component: cytoplasm (GO:0005737);; Cellular Component: plasma mem…	K04368|0|sita:101773913|mitogen-activated protein kinase kinase 2-like; K04368 mitogen-activated protein kinase kinase 1 [EC:2.7.12.2] (A)	[T]	Signal transduction mechanisms	Mitogen-activated protein kinase kinase 2 GN=F27B13.50 OS=Arabidopsis thaliana (Mouse-ear cress) PE=1 SV=2	Uncharacterized protein {ECO:0000313|EMBL:ACN31610.1, ECO:0000313|EnsemblPlants:GRMZM2G400470_P03} OS=Zea mays (Maize) PE=2 SV=1	unknown [Zea mays]	Plant-pathogen interaction (ko04626)
gene:Zm00001d035285	0.0335309	-1.23342	down	0.982669	0.0496326	normal	0.729041	0.412339	normal	0.018392	1.11659	up	0.98013	-0.070294	normal	0.866735	0.445647	normal	[O]	Posttranslational modification, protein turnover, chaperones	Molecular Function: ATP binding (GO:0005524);; Cellular Component: cell wall (GO:0005618);; Cellular Component: mitochondrion (GO:0005739);; Biological Process: protein folding (GO:0006457);; Biological Process: response to stress (GO:0006950);; Cellular Component: chloroplast stroma (GO:0009570);; Molecular Function: unfolded protein binding (GO:0051082);;	K09487|0|zma:103629136|heat shock protein 83-like; K09487 heat shock protein 90kDa beta (A)	[O]	Posttranslational modification, protein turnover, chaperones	Heat shock protein 83 GN=HSP83A OS=Ipomoea nil (Japanese morning glory) PE=2 SV=1	Putative uncharacterized protein Sb08g016560 {ECO:0000313|EMBL:EES17100.1} OS=Sorghum bicolor (Sorghum) PE=3 SV=1	PREDICTED: heat shock protein 83-like isoform X1 [Zea mays]	Protein processing in endoplasmic reticulum (ko04141);; Plant-pathogen interaction (ko04626)
gene:Zm00001d024903	0.147631	2.42868	normal	0.952881	0.408095	normal	0.937456	0.485962	normal	0.0660785	-1.72061	normal	0.640646	0.916563	normal	0.999054	-0.058377	normal	[O]	Posttranslational modification, protein turnover, chaperones	Molecular Function: ATP binding (GO:0005524);; Cellular Component: cell wall (GO:0005618);; Cellular Component: nucleolus (GO:0005730);; Cellular Component: mitochondrion (GO:0005739);; Cellular Component: cytosol (GO:0005829);; Cellular Component: plasma membrane (GO:0005886);; Biological Process: protein folding (GO:0006457);; Biological Process: response to water deprivation (GO:0009414);; Bio…	K04079|0|zma:100196928|hsp82; heat shock protein HSP82; K04079 molecular chaperone HtpG (A)	[O]	Posttranslational modification, protein turnover, chaperones	Heat shock protein 82 GN=HSP82 OS=Zea mays (Maize) PE=3 SV=1	Uncharacterized protein {ECO:0000313|EMBL:ACN27969.1, ECO:0000313|EnsemblPlants:GRMZM5G833699_P01} OS=Zea mays (Maize) PE=2 SV=1	unknown [Zea mays]	Protein processing in endoplasmic reticulum (ko04141);; Plant-pathogen interaction (ko04626)
gene:Zm00001d003048	0.642886	0.625014	normal	0.318837	1.85365	normal	0.866818	0.47889	normal	0.923609	-0.181598	normal	0.876547	-0.5695	normal	0.792989	1.76622	normal	--	--	Biological Process: MAPK cascade (GO:0000165);; Molecular Function: ATP binding (GO:0005524);; Cellular Component: plasma membrane (GO:0005886);; Biological Process: protein targeting to membrane (GO:0006612);; Biological Process: salicylic acid biosynthetic process (GO:0009697);; Biological Process: systemic acquired resistance, salicylic acid mediated signaling pathway (GO:0009862);; Biological…	K13459|0|zma:103646229|disease resistance protein RPS2-like; K13459 disease resistance protein RPS2 (A)	[T]	Signal transduction mechanisms	Disease resistance protein RPS2 GN=RPS2 OS=Arabidopsis thaliana (Mouse-ear cress) PE=1 SV=1	Uncharacterized protein {ECO:0000313|EnsemblPlants:GRMZM2G032602_P01} OS=Zea mays (Maize) PE=4 SV=1	PREDICTED: disease resistance protein RPS2-like isoform X1 [Zea mays]	Plant-pathogen interaction (ko04626)
gene:Zm00001d043233	0.0732163	4.38703	normal	0.365859	2.74017	normal	--	--	--	--	--	--	1.57669e-14	Inf	up	0.0400795	Inf	up	--	--	Molecular Function: ATP binding (GO:0005524);; Biological Process: defense response (GO:0006952);; Molecular Function: nucleoside-triphosphatase activity (GO:0017111);; Molecular Function: ADP binding (GO:0043531);;	K13459|0|zma:103651126|disease resistance protein RPS2-like; K13459 disease resistance protein RPS2 (A)	[T]	Signal transduction mechanisms	Disease resistance protein RPS2 GN=RPS2 OS=Arabidopsis thaliana (Mouse-ear cress) PE=1 SV=1	Uncharacterized protein {ECO:0000313|EnsemblPlants:GRMZM2G173647_P01} OS=Zea mays (Maize) PE=4 SV=1	PREDICTED: disease resistance protein RPS2-like [Zea mays]	Plant-pathogen interaction (ko04626)
gene:Zm00001d014649	0.00113965	-3.83412	down	0.754312	0.510008	normal	0.62266	0.758267	normal	2.03201e-07	4.9187	up	--	--	--	0.104498	4.61881	normal	--	--	Biological Process: defense response (GO:0006952);; Molecular Function: ADP binding (GO:0043531);;	K13457|0|zma:103626398|disease resistance protein RPM1-like; K13457 disease resistance protein RPM1 (A)	[T]	Signal transduction mechanisms	Disease resistance protein RPM1 GN=F17A9.20 OS=Arabidopsis thaliana (Mouse-ear cress) PE=1 SV=1	Uncharacterized protein {ECO:0000313|EnsemblPlants:GRMZM2G162098_P01} OS=Zea mays (Maize) PE=4 SV=1	PREDICTED: disease resistance protein RPM1-like [Zea mays]	Plant-pathogen interaction (ko04626)
gene:Zm00001d014652	1.05473e-10	2.98723	up	0.340224	1.03839	normal	0.571962	0.85481	normal	0.00162542	-1.25213	down	0.953779	0.0770388	normal	0.993138	-0.0582187	normal	--	--	Biological Process: defense response (GO:0006952);; Molecular Function: ADP binding (GO:0043531);;	K13457|0|zma:103626401|disease resistance protein RPM1-like; K13457 disease resistance protein RPM1 (A)	[T]	Signal transduction mechanisms	Disease resistance protein RPM1 GN=F17A9.20 OS=Arabidopsis thaliana (Mouse-ear cress) PE=1 SV=1	Uncharacterized protein {ECO:0000313|EnsemblPlants:GRMZM2G091696_P01} OS=Zea mays (Maize) PE=4 SV=1	PREDICTED: disease resistance protein RPM1-like isoform X1 [Zea mays]	Plant-pathogen interaction (ko04626)
gene:Zm00001d052987	0.876634	0.215614	normal	0.288196	1.16282	normal	0.399811	0.970822	normal	0.908282	-0.112519	normal	0.814431	0.354184	normal	0.926502	0.396859	normal	[S]	Function unknown	Biological Process: defense response (GO:0006952);; Molecular Function: ADP binding (GO:0043531);;	K13457|0|sita:101764144|disease resistance protein RPM1-like; K13457 disease resistance protein RPM1 (A)	[T]	Signal transduction mechanisms	Disease resistance protein RPM1 GN=F17A9.20 OS=Arabidopsis thaliana (Mouse-ear cress) PE=1 SV=1	Uncharacterized protein {ECO:0000313|EMBL:AFW65340.1, ECO:0000313|EnsemblPlants:GRMZM2G005347_P01} OS=Zea mays (Maize) PE=4 SV=1	PREDICTED: uncharacterized protein LOC100381812 isoform X3 [Zea mays]	Plant-pathogen interaction (ko04626)
gene:Zm00001d016716	0.00532492	1.30016	up	0.905762	0.203402	normal	0.559919	0.647622	normal	0.248101	-0.538868	normal	0.557696	0.431857	normal	0.928007	0.212293	normal	--	--	Biological Process: respiratory burst involved in defense response (GO:0002679);; Cellular Component: nucleus (GO:0005634);; Cellular Component: cytoplasm (GO:0005737);; Biological Process: integrin-mediated signaling pathway (GO:0007229);; Molecular Function: zinc ion binding (GO:0008270);; Biological Process: plant-type hypersensitive response (GO:0009626);; Biological Process: defense response…	K13458|2.58085e-49|zma:100286145|integrin beta-1-binding protein 2; K13458 disease resistance protein (A)	[R]	General function prediction only	Cysteine and histidine-rich domain-containing protein RAR1 OS=Oryza sativa subsp. japonica (Rice) PE=1 SV=2	Uncharacterized protein {ECO:0000313|EnsemblPlants:GRMZM5G868908_P01} OS=Zea mays (Maize) PE=4 SV=1	integrin beta-1-binding protein 2 [Zea mays]	Plant-pathogen interaction (ko04626)
gene:Zm00001d034076	0.126668	-0.617681	normal	0.769479	0.238167	normal	0.723714	0.265546	normal	0.817104	0.0804681	normal	2.49829e-10	-1.94649	down	0.0852251	-1.1662	normal	--	--	Molecular Function: intracellular cAMP activated cation channel activity (GO:0005222);; Molecular Function: inward rectifier potassium channel activity (GO:0005242);; Molecular Function: calcium channel activity (GO:0005262);; Molecular Function: calmodulin binding (GO:0005516);; Cellular Component: mitochondrion (GO:0005739);; Biological Process: nitric oxide mediated signal transduction (GO:000…	K05391|0|sbi:SORBI_01g007550|SORBIDRAFT_01g007550, Sb01g007550; hypothetical protein; K05391 cyclic nucleotide gated channel, other eukaryote (A)	[PT]	--	Cyclic nucleotide-gated ion channel 2 GN=T20K14_20 OS=Arabidopsis thaliana (Mouse-ear cress) PE=1 SV=1	Uncharacterized protein {ECO:0000313|EnsemblPlants:GRMZM2G074317_P01} OS=Zea mays (Maize) PE=4 SV=1	PREDICTED: uncharacterized protein LOC100272382 isoform X1 [Zea mays]	Plant-pathogen interaction (ko04626)
Zea_mays_newGene_4898	0.00012702	#NAME?	down	0.826316	-0.59524	normal	0.734963	-0.901389	normal	--	--	--	--	--	--	--	--	--	--	--	Molecular Function: calmodulin-dependent protein kinase activity (GO:0004683);; Molecular Function: calcium ion binding (GO:0005509);; Molecular Function: ATP binding (GO:0005524);; Cellular Component: plasma membrane (GO:0005886);; Biological Process: protein phosphorylation (GO:0006468);;	K02183|2.07202e-21|zma:103647156|calcium/calmodulin-dependent serine/threonine-protein kinase 1-like; K02183 calmodulin (A)	--	--	CDPK-related kinase 1 GN=T3K9.9 OS=Arabidopsis thaliana (Mouse-ear cress) PE=1 SV=1	--	hypothetical protein ZEAMMB73_166393 [Zea mays]	Phosphatidylinositol signaling system (ko04070);; Plant-pathogen interaction (ko04626)
gene:Zm00001d041430	0.334454	0.688716	normal	0.966717	0.10498	normal	0.97193	-0.121715	normal	4.1394e-05	-1.9636	down	0.525185	-0.550101	normal	0.288899	-1.29742	normal	[TZDR]	--	Molecular Function: calcium ion binding (GO:0005509);; Cellular Component: nucleus (GO:0005634);; Cellular Component: cytosol (GO:0005829);; Biological Process: response to water deprivation (GO:0009414);; Biological Process: response to salt stress (GO:0009651);; Biological Process: response to abscisic acid (GO:0009737);; Biological Process: calcium-mediated signaling (GO:0019722);;	K13448|3.27861e-103|zma:100280399|TIDP3279, calmodulin; LOC100280399; K13448 calcium-binding protein CML (A)	[T]	Signal transduction mechanisms	Calmodulin-like protein 5 GN=OsJ_035343 OS=Oryza sativa subsp. japonica (Rice) PE=2 SV=1	Uncharacterized protein {ECO:0000313|EMBL:ACL54764.1, ECO:0000313|EnsemblPlants:GRMZM2G444621_P01} OS=Zea mays (Maize) PE=2 SV=1	uncharacterized protein LOC100280399 [Zea mays]	Plant-pathogen interaction (ko04626)
gene:Zm00001d027480	0.000301649	2.36111	up	0.067458	1.25943	normal	0.343572	0.94612	normal	3.44738e-06	-1.88233	down	0.158243	0.704321	normal	0.997579	0.0245236	normal	[RTKL]	--	Molecular Function: protein serine/threonine kinase activity (GO:0004674);; Molecular Function: calcium ion binding (GO:0005509);; Molecular Function: ATP binding (GO:0005524);; Biological Process: protein phosphorylation (GO:0006468);; Cellular Component: membrane (GO:0016020);;	K13412|0|zma:100383301|putative calcium-dependent protein kinase family protein; K13412 calcium-dependent protein kinase [EC:2.7.11.1] (A)	[T]	Signal transduction mechanisms	Calcium-dependent protein kinase isoform 11 OS=Oryza sativa subsp. japonica (Rice) PE=2 SV=2	Uncharacterized protein {ECO:0000313|EMBL:ACN33739.1, ECO:0000313|EnsemblPlants:GRMZM2G032852_P02} OS=Zea mays (Maize) PE=2 SV=1	uncharacterized LOC100383301 [Zea mays]	Plant-pathogen interaction (ko04626)
gene:Zm00001d026018	3.96099e-05	1.20803	up	0.0388572	2.18409	up	0.154457	1.05679	normal	0.182383	-0.705566	normal	0.0740908	1.25305	normal	0.743157	0.369425	normal	[RTKL]	--	Molecular Function: protein serine/threonine kinase activity (GO:0004674);; Molecular Function: protein tyrosine kinase activity (GO:0004713);; Molecular Function: calcium ion binding (GO:0005509);; Molecular Function: ATP binding (GO:0005524);; Biological Process: protein phosphorylation (GO:0006468);;	K13412|0|zma:100384476|IDP2562, CK1; LOC100384476; K13412 calcium-dependent protein kinase [EC:2.7.11.1] (A)	[T]	Signal transduction mechanisms	Calcium-dependent protein kinase 5 GN=CPK5 OS=Arabidopsis thaliana (Mouse-ear cress) PE=2 SV=1	Uncharacterized protein {ECO:0000313|EnsemblPlants:GRMZM2G321239_P01} OS=Zea mays (Maize) PE=2 SV=1	LOC100384476 [Zea mays]	Plant-pathogen interaction (ko04626)
gene:Zm00001d011392	0.000512012	1.34114	up	0.145397	1.80767	normal	0.56025	0.457081	normal	0.191413	-0.517048	normal	0.571483	0.3347	normal	0.96755	-0.0925598	normal	[RTKL]	--	Molecular Function: protein serine/threonine kinase activity (GO:0004674);; Molecular Function: calcium ion binding (GO:0005509);; Molecular Function: ATP binding (GO:0005524);; Cellular Component: vacuole (GO:0005773);; Cellular Component: plasma membrane (GO:0005886);; Biological Process: protein phosphorylation (GO:0006468);; Biological Process: response to salt stress (GO:0009651);; Biologica…	K13412|0|zma:100286149|calcium-dependent protein kinase, isoform 2; K13412 calcium-dependent protein kinase [EC:2.7.11.1] (A)	[T]	Signal transduction mechanisms	Calcium-dependent protein kinase 3 GN=F9D16.120 OS=Arabidopsis thaliana (Mouse-ear cress) PE=1 SV=1	Uncharacterized protein {ECO:0000313|EnsemblPlants:GRMZM2G025387_P01} OS=Zea mays (Maize) PE=2 SV=1	calcium-dependent protein kinase, isoform 2 [Zea mays]	Plant-pathogen interaction (ko04626)
gene:Zm00001d044185	3.72863e-08	1.85011	up	0.744926	-0.369138	normal	0.734259	-0.435904	normal	3.39725e-18	-2.47829	down	0.967697	-0.0493243	normal	0.7367	-0.518843	normal	[RTKL]	--	Molecular Function: protein serine/threonine kinase activity (GO:0004674);; Molecular Function: calcium ion binding (GO:0005509);; Molecular Function: ATP binding (GO:0005524);; Cellular Component: vacuole (GO:0005773);; Cellular Component: plasma membrane (GO:0005886);; Biological Process: protein phosphorylation (GO:0006468);; Biological Process: response to salt stress (GO:0009651);; Biologica…	K13412|0|zma:100383602|putative calcium-dependent protein kinase family protein; K13412 calcium-dependent protein kinase [EC:2.7.11.1] (A)	[T]	Signal transduction mechanisms	Calcium-dependent protein kinase 3 GN=F9D16.120 OS=Arabidopsis thaliana (Mouse-ear cress) PE=1 SV=1	Uncharacterized protein {ECO:0000313|EMBL:ACN34646.1, ECO:0000313|EnsemblPlants:GRMZM5G856738_P03} OS=Zea mays (Maize) PE=2 SV=1	uncharacterized LOC100383602 [Zea mays]	Plant-pathogen interaction (ko04626)
Zea_mays_newGene_3075	1.3686e-07	1.97177	up	1.27101e-09	2.13105	up	0.00199533	1.91688	up	0.298672	0.751248	normal	0.484585	0.977608	normal	1.89841e-06	1.86118	up	--	--	Biological Process: response to molecule of bacterial origin (GO:0002237);; Molecular Function: glycerol kinase activity (GO:0004370);; Cellular Component: cytosol (GO:0005829);; Biological Process: glycerol-3-phosphate metabolic process (GO:0006072);; Biological Process: fatty acid beta-oxidation (GO:0006635);; Biological Process: response to microbial phytotoxin (GO:0010188);; Molecular Functio…	K00864|2.3656e-18|sbi:SORBI_06g030600|SORBIDRAFT_06g030600, Sb06g030600; hypothetical protein; K00864 glycerol kinase [EC:2.7.1.30] (A)	--	--	--	--	glycerol kinase [Oryza sativa Indica Group]	Glycerolipid metabolism (ko00561);; Plant-pathogen interaction (ko04626)
gene:Zm00001d006882	9.00369e-17	6.91283	up	--	--	--	--	--	--	6.96783e-19	#NAME?	down	0.944562	0.124308	normal	0.865678	-0.449908	normal	--	--	Molecular Function: calcium ion binding (GO:0005509);;	K02183|6.60636e-42|zma:100286198|EF hand family protein; K02183 calmodulin (A)	--	--	--	EF hand family protein {ECO:0000313|EMBL:ACG48194.1} OS=Zea mays (Maize) PE=2 SV=1	EF hand family protein [Zea mays]	Phosphatidylinositol signaling system (ko04070);; Plant-pathogen interaction (ko04626)
gene:Zm00001d047618	0.0925325	-2.22888	normal	0.166721	-2.30284	normal	0.347683	-1.65606	normal	0.0890372	1.28351	normal	0.027737	-1.08571	down	0.654043	-0.671928	normal	--	--	Molecular Function: calcium ion binding (GO:0005509);; Cellular Component: cytosol (GO:0005829);;	K02183|4.81438e-51|zma:100281015|caltractin; K02183 calmodulin (A)	[T]	Signal transduction mechanisms	--	Uncharacterized protein {ECO:0000313|EnsemblPlants:GRMZM2G033846_P01} OS=Zea mays (Maize) PE=2 SV=1	caltractin [Zea mays]	Phosphatidylinositol signaling system (ko04070);; Plant-pathogen interaction (ko04626)
Y and Z, Yayu889 and Zhenghong532, respectively. dap, days post planting
