# Supplementary material for: Transcriptome analysis reveals the molecular mechanisms of the defense response to gray leaf spot disease in maize
Source: BMC Genomics. 2018 Oct 11;19:742. doi: 10.1186/s12864-018-5072-4 (PMC6180411; doi:10.1186/s12864-018-5072-4)
Supplement: Supplementary file 12 — Top GO_BP of three co-expression modules in ‘Yayu889’. (XLSX 18 kb) [file 12864_2018_5072_MOESM12_ESM.xlsx]

## Sheet: module DG
Additional file 12.A Top GO_BP of three co-expression modules in Yayu889.
GO.ID	Term	Annotated	Significant	Expected	KS	Significant.genes
GO:0006468	protein phosphorylation	1877	60	33	0.0024	gene:Zm00001d002020,gene:Zm00001d002283,gene:Zm00001d002540,gene:Zm00001d003399,gene:Zm00001d003614,gene:Zm00001d004698,gene:Zm00001d006217,gene:Zm00001d006621,gene:Zm00001d006759,gene:Zm00001d007789,gene:Zm00001d010961,gene:Zm00001d011392,gene:Zm00001d011656,gene:Zm00001d014780,gene:Zm00001d015100,gene:Zm00001d015164,gene:Zm00001d017821,gene:Zm00001d018326,gene:Zm00001d020429,gene:Zm00001d021535…
GO:0035235	ionotropic glutamate receptor signaling ...	16	1	0.28	0.0025	gene:Zm00001d018332
GO:0010200	response to chitin	119	19	2.09	0.004	gene:Zm00001d003048,gene:Zm00001d003064,gene:Zm00001d004706,gene:Zm00001d005766,gene:Zm00001d014422,gene:Zm00001d017268,gene:Zm00001d021414,gene:Zm00001d024324,gene:Zm00001d025751,gene:Zm00001d030108,gene:Zm00001d032008,gene:Zm00001d037759,gene:Zm00001d038971,gene:Zm00001d039472,gene:Zm00001d047758,gene:Zm00001d050514,gene:Zm00001d051149,gene:Zm00001d053236,gene:Zm00001d053695
GO:0010262	somatic embryogenesis	6	1	0.11	0.0046	gene:Zm00001d017152
GO:2000030	regulation of response to red or far red...	28	1	0.49	0.0051	gene:Zm00001d028948
GO:0015757	galactose transport	10	1	0.18	0.0079	gene:Zm00001d006688
GO:0009755	hormone-mediated signaling pathway	670	30	11.78	0.0089	gene:Zm00001d001907,gene:Zm00001d002364,gene:Zm00001d003048,gene:Zm00001d004706,gene:Zm00001d005766,gene:Zm00001d006621,gene:Zm00001d010676,gene:Zm00001d010961,gene:Zm00001d011392,gene:Zm00001d011543,gene:Zm00001d013619,gene:Zm00001d016973,gene:Zm00001d018973,gene:Zm00001d021835,gene:Zm00001d024324,gene:Zm00001d026271,gene:Zm00001d028654,gene:Zm00001d028752,gene:Zm00001d032091,gene:Zm00001d033460…
GO:0044275	cellular carbohydrate catabolic process	73	2	1.28	0.0095	gene:Zm00001d017978,gene:Zm00001d051814
GO:0051246	regulation of protein metabolic process	434	8	7.63	0.0116	gene:Zm00001d004706,gene:Zm00001d015164,gene:Zm00001d018326,gene:Zm00001d018973,gene:Zm00001d041418,gene:Zm00001d047758,gene:Zm00001d048533,gene:Zm00001d052066
GO:0032268	regulation of cellular protein metabolic...	393	8	6.91	0.0124	gene:Zm00001d004706,gene:Zm00001d015164,gene:Zm00001d018326,gene:Zm00001d018973,gene:Zm00001d041418,gene:Zm00001d047758,gene:Zm00001d048533,gene:Zm00001d052066
GO:0010099	regulation of photomorphogenesis	24	1	0.42	0.0129	gene:Zm00001d028948
GO:0018193	peptidyl-amino acid modification	188	1	3.31	0.0134	gene:Zm00001d025707
GO:0009251	glucan catabolic process	62	2	1.09	0.014	gene:Zm00001d017978,gene:Zm00001d051814
GO:0044247	cellular polysaccharide catabolic proces...	62	2	1.09	0.014	gene:Zm00001d017978,gene:Zm00001d051814
GO:0044092	negative regulation of molecular functio...	228	4	4.01	0.015	gene:Zm00001d021836,gene:Zm00001d027387,gene:Zm00001d048533,gene:Zm00001d052395
GO:0071365	cellular response to auxin stimulus	237	8	4.17	0.0153	gene:Zm00001d013619,gene:Zm00001d018973,gene:Zm00001d028654,gene:Zm00001d032091,gene:Zm00001d033460,gene:Zm00001d036623,gene:Zm00001d041418,gene:Zm00001d053815
GO:0009734	auxin-activated signaling pathway	237	8	4.17	0.0153	gene:Zm00001d013619,gene:Zm00001d018973,gene:Zm00001d028654,gene:Zm00001d032091,gene:Zm00001d033460,gene:Zm00001d036623,gene:Zm00001d041418,gene:Zm00001d053815
GO:0043086	negative regulation of catalytic activit...	212	3	3.73	0.0174	gene:Zm00001d021836,gene:Zm00001d027387,gene:Zm00001d048533
GO:0000272	polysaccharide catabolic process	125	3	2.2	0.0222	gene:Zm00001d017152,gene:Zm00001d017978,gene:Zm00001d051814
GO:0015798	myo-inositol transport	9	2	0.16	0.0229	gene:Zm00001d006688,gene:Zm00001d018803
GO:0071214	cellular response to abiotic stimulus	124	2	2.18	0.0258	gene:Zm00001d015434,gene:Zm00001d042768
GO:0009733	response to auxin	432	16	7.6	0.0277	gene:Zm00001d003064,gene:Zm00001d009309,gene:Zm00001d013619,gene:Zm00001d017268,gene:Zm00001d018973,gene:Zm00001d024324,gene:Zm00001d026060,gene:Zm00001d028654,gene:Zm00001d032091,gene:Zm00001d033460,gene:Zm00001d036623,gene:Zm00001d041418,gene:Zm00001d042217,gene:Zm00001d051149,gene:Zm00001d052395,gene:Zm00001d053815
GO:0065009	regulation of molecular function	574	10	10.09	0.0283	gene:Zm00001d008281,gene:Zm00001d011392,gene:Zm00001d015164,gene:Zm00001d018326,gene:Zm00001d021836,gene:Zm00001d027387,gene:Zm00001d047758,gene:Zm00001d048533,gene:Zm00001d052066,gene:Zm00001d052395
GO:0006779	porphyrin-containing compound biosynthet...	162	1	2.85	0.0293	gene:Zm00001d021410
GO:0030245	cellulose catabolic process	30	2	0.53	0.0302	gene:Zm00001d017978,gene:Zm00001d051814
GO:0051275	beta-glucan catabolic process	30	2	0.53	0.0302	gene:Zm00001d017978,gene:Zm00001d051814
GO:0015758	glucose transport	8	1	0.14	0.0306	gene:Zm00001d006688
GO:0009299	mRNA transcription	8	3	0.14	0.0365	gene:Zm00001d032008,gene:Zm00001d050514,gene:Zm00001d053236
GO:0015995	chlorophyll biosynthetic process	115	1	2.02	0.0368	gene:Zm00001d021410
GO:0022900	electron transport chain	382	1	6.72	0.0384	gene:Zm00001d039384
GO:0031399	regulation of protein modification proce...	227	6	3.99	0.044	gene:Zm00001d004706,gene:Zm00001d015164,gene:Zm00001d018326,gene:Zm00001d047758,gene:Zm00001d048533,gene:Zm00001d052066

## Sheet: module DM
Additional file 12.B Top GO_BP of three co-expression modules in Yayu889.
GO.ID	Term	Annotated	Significant	Expected	KS	Significant.genes
GO:0009269	response to desiccation	35	1	0.23	0.005	gene:Zm00001d009382
GO:0018193	peptidyl-amino acid modification	188	1	1.24	0.0077	gene:Zm00001d045476
GO:0006468	protein phosphorylation	1877	28	12.35	0.0088	gene:Zm00001d003019,gene:Zm00001d003110,gene:Zm00001d007166,gene:Zm00001d007843,gene:Zm00001d008891,gene:Zm00001d012600,gene:Zm00001d014557,gene:Zm00001d015032,gene:Zm00001d015884,gene:Zm00001d019413,gene:Zm00001d020703,gene:Zm00001d021679,gene:Zm00001d021698,gene:Zm00001d024678,gene:Zm00001d025735,gene:Zm00001d028454,gene:Zm00001d030171,gene:Zm00001d030759,gene:Zm00001d031049,gene:Zm00001d031426…
GO:0071214	cellular response to abiotic stimulus	124	5	0.82	0.0098	gene:Zm00001d002754,gene:Zm00001d013179,gene:Zm00001d017433,gene:Zm00001d036951,gene:Zm00001d041067
GO:0010496	intercellular transport	19	1	0.13	0.0103	gene:Zm00001d022625
GO:0048511	rhythmic process	110	1	0.72	0.0143	gene:Zm00001d026594
GO:0000272	polysaccharide catabolic process	125	2	0.82	0.0167	gene:Zm00001d028116,gene:Zm00001d047480
GO:0010256	endomembrane system organization	120	1	0.79	0.0223	gene:Zm00001d022625
GO:0007623	circadian rhythm	105	1	0.69	0.0291	gene:Zm00001d026594
GO:0022900	electron transport chain	382	4	2.51	0.0295	gene:Zm00001d031449,gene:Zm00001d032521,gene:Zm00001d042087,gene:Zm00001d043293
GO:0051188	cofactor biosynthetic process	336	1	2.21	0.0299	gene:Zm00001d037916
GO:0046482	para-aminobenzoic acid metabolic process	21	1	0.14	0.0324	gene:Zm00001d031267
GO:0071365	cellular response to auxin stimulus	237	4	1.56	0.0329	gene:Zm00001d002754,gene:Zm00001d038175,gene:Zm00001d042292,gene:Zm00001d044812
GO:0009734	auxin-activated signaling pathway	237	4	1.56	0.0329	gene:Zm00001d002754,gene:Zm00001d038175,gene:Zm00001d042292,gene:Zm00001d044812
GO:0018208	peptidyl-proline modification	87	1	0.57	0.0329	gene:Zm00001d045476
GO:0007166	cell surface receptor signaling pathway	125	3	0.82	0.0359	gene:Zm00001d019413,gene:Zm00001d028454,gene:Zm00001d045838
GO:0070887	cellular response to chemical stimulus	1175	11	7.73	0.0467	gene:Zm00001d002754,gene:Zm00001d010380,gene:Zm00001d013179,gene:Zm00001d017433,gene:Zm00001d029743,gene:Zm00001d036951,gene:Zm00001d038175,gene:Zm00001d038852,gene:Zm00001d041067,gene:Zm00001d042292,gene:Zm00001d044812
GO:0000413	protein peptidyl-prolyl isomerization	85	1	0.56	0.0482	gene:Zm00001d045476
GO:0071495	cellular response to endogenous stimulus	684	8	4.5	0.0492	gene:Zm00001d002754,gene:Zm00001d010380,gene:Zm00001d029743,gene:Zm00001d038175,gene:Zm00001d038852,gene:Zm00001d041067,gene:Zm00001d042292,gene:Zm00001d044812
GO:0032870	cellular response to hormone stimulus	684	8	4.5	0.0492	gene:Zm00001d002754,gene:Zm00001d010380,gene:Zm00001d029743,gene:Zm00001d038175,gene:Zm00001d038852,gene:Zm00001d041067,gene:Zm00001d042292,gene:Zm00001d044812

## Sheet: module PU
Additional file 12.C Top GO_BP of three co-expression modules in Yayu889.
GO.ID	Term	Annotated	Significant	Expected	KS	Significant.genes
GO:0009269	response to desiccation	35	1	0.53	0.0018	gene:Zm00001d029594
GO:0010189	vitamin E biosynthetic process	15	2	0.23	0.0029	gene:Zm00001d016441,gene:Zm00001d053281
GO:0072337	modified amino acid transport	14	1	0.21	0.0062	gene:Zm00001d025043
GO:0051181	cofactor transport	16	1	0.24	0.0076	gene:Zm00001d025043
GO:0042446	hormone biosynthetic process	150	4	2.26	0.0078	gene:Zm00001d013098,gene:Zm00001d017425,gene:Zm00001d019139,gene:Zm00001d032114
GO:0015884	folic acid transport	8	1	0.12	0.0121	gene:Zm00001d025043
GO:0051180	vitamin transport	8	1	0.12	0.0121	gene:Zm00001d025043
GO:0009854	oxidative photosynthetic carbon pathway	7	1	0.11	0.0129	gene:Zm00001d030544
GO:0009765	photosynthesis, light harvesting	53	2	0.8	0.0166	gene:Zm00001d044401,gene:Zm00001d044402
GO:1902222	erythrose 4-phosphate/phosphoenolpyruvat...	23	6	0.35	0.0175	gene:Zm00001d003015,gene:Zm00001d017274,gene:Zm00001d017275,gene:Zm00001d017276,gene:Zm00001d051161,gene:Zm00001d051166
GO:0006559	L-phenylalanine catabolic process	23	6	0.35	0.0175	gene:Zm00001d003015,gene:Zm00001d017274,gene:Zm00001d017275,gene:Zm00001d017276,gene:Zm00001d051161,gene:Zm00001d051166
GO:0044275	cellular carbohydrate catabolic process	73	1	1.1	0.0176	gene:Zm00001d026712
GO:0007030	Golgi organization	95	2	1.43	0.018	gene:Zm00001d036401,gene:Zm00001d048358
GO:0000272	polysaccharide catabolic process	125	3	1.88	0.0201	gene:Zm00001d003190,gene:Zm00001d026712,gene:Zm00001d037656
GO:0010256	endomembrane system organization	120	2	1.81	0.0203	gene:Zm00001d036401,gene:Zm00001d048358
GO:0006464	cellular protein modification process	3514	55	52.89	0.0205	gene:Zm00001d002979,gene:Zm00001d003774,gene:Zm00001d005790,gene:Zm00001d008433,gene:Zm00001d008465,gene:Zm00001d008478,gene:Zm00001d009814,gene:Zm00001d010579,gene:Zm00001d011426,gene:Zm00001d011628,gene:Zm00001d011967,gene:Zm00001d013527,gene:Zm00001d013997,gene:Zm00001d016242,gene:Zm00001d016891,gene:Zm00001d017109,gene:Zm00001d017806,gene:Zm00001d017976,gene:Zm00001d018825,gene:Zm00001d020692…
GO:0036211	protein modification process	3514	55	52.89	0.0205	gene:Zm00001d002979,gene:Zm00001d003774,gene:Zm00001d005790,gene:Zm00001d008433,gene:Zm00001d008465,gene:Zm00001d008478,gene:Zm00001d009814,gene:Zm00001d010579,gene:Zm00001d011426,gene:Zm00001d011628,gene:Zm00001d011967,gene:Zm00001d013527,gene:Zm00001d013997,gene:Zm00001d016242,gene:Zm00001d016891,gene:Zm00001d017109,gene:Zm00001d017806,gene:Zm00001d017976,gene:Zm00001d018825,gene:Zm00001d020692…
GO:0055085	transmembrane transport	1210	27	18.21	0.0205	gene:Zm00001d001818,gene:Zm00001d005542,gene:Zm00001d008733,gene:Zm00001d009705,gene:Zm00001d010115,gene:Zm00001d011644,gene:Zm00001d017590,gene:Zm00001d020953,gene:Zm00001d025043,gene:Zm00001d025437,gene:Zm00001d028144,gene:Zm00001d028214,gene:Zm00001d029497,gene:Zm00001d032828,gene:Zm00001d032850,gene:Zm00001d033066,gene:Zm00001d036940,gene:Zm00001d037659,gene:Zm00001d038412,gene:Zm00001d038576…
GO:0006468	protein phosphorylation	1877	39	28.25	0.0211	gene:Zm00001d002979,gene:Zm00001d003774,gene:Zm00001d008433,gene:Zm00001d008465,gene:Zm00001d008478,gene:Zm00001d009814,gene:Zm00001d010579,gene:Zm00001d011426,gene:Zm00001d011628,gene:Zm00001d011967,gene:Zm00001d013527,gene:Zm00001d013997,gene:Zm00001d016242,gene:Zm00001d017806,gene:Zm00001d018825,gene:Zm00001d021688,gene:Zm00001d021726,gene:Zm00001d021897,gene:Zm00001d024961,gene:Zm00001d024962…
GO:0009800	cinnamic acid biosynthetic process	19	6	0.29	0.0218	gene:Zm00001d003015,gene:Zm00001d017274,gene:Zm00001d017275,gene:Zm00001d017276,gene:Zm00001d051161,gene:Zm00001d051166
GO:0009803	cinnamic acid metabolic process	19	6	0.29	0.0218	gene:Zm00001d003015,gene:Zm00001d017274,gene:Zm00001d017275,gene:Zm00001d017276,gene:Zm00001d051161,gene:Zm00001d051166
GO:0044092	negative regulation of molecular functio...	228	5	3.43	0.0225	gene:Zm00001d008548,gene:Zm00001d014757,gene:Zm00001d035021,gene:Zm00001d037656,gene:Zm00001d042624
GO:0071214	cellular response to abiotic stimulus	124	1	1.87	0.0228	gene:Zm00001d021168
GO:0043086	negative regulation of catalytic activit...	212	5	3.19	0.0246	gene:Zm00001d008548,gene:Zm00001d014757,gene:Zm00001d035021,gene:Zm00001d037656,gene:Zm00001d042624
GO:0006915	apoptotic process	32	2	0.48	0.0249	gene:Zm00001d015091,gene:Zm00001d053952
GO:0019674	NAD metabolic process	19	1	0.29	0.0252	gene:Zm00001d025412
GO:0009251	glucan catabolic process	62	1	0.93	0.0267	gene:Zm00001d026712
GO:0044247	cellular polysaccharide catabolic proces...	62	1	0.93	0.0267	gene:Zm00001d026712
GO:0006556	S-adenosylmethionine biosynthetic proces...	6	1	0.09	0.0267	gene:Zm00001d040697
GO:0043066	negative regulation of apoptotic process	8	2	0.12	0.0273	gene:Zm00001d015091,gene:Zm00001d053952
GO:0009851	auxin biosynthetic process	67	3	1.01	0.0276	gene:Zm00001d013098,gene:Zm00001d017425,gene:Zm00001d032114
GO:0043412	macromolecule modification	3865	55	58.17	0.0294	gene:Zm00001d002979,gene:Zm00001d003774,gene:Zm00001d005790,gene:Zm00001d008433,gene:Zm00001d008465,gene:Zm00001d008478,gene:Zm00001d009814,gene:Zm00001d010579,gene:Zm00001d011426,gene:Zm00001d011628,gene:Zm00001d011967,gene:Zm00001d013527,gene:Zm00001d013997,gene:Zm00001d016242,gene:Zm00001d016891,gene:Zm00001d017109,gene:Zm00001d017806,gene:Zm00001d017976,gene:Zm00001d018825,gene:Zm00001d020692…
GO:0051246	regulation of protein metabolic process	434	2	6.53	0.0296	gene:Zm00001d008498,gene:Zm00001d008548
GO:0046683	response to organophosphorus	6	1	0.09	0.0321	gene:Zm00001d051157
GO:0022900	electron transport chain	382	3	5.75	0.0321	gene:Zm00001d002434,gene:Zm00001d002436,gene:Zm00001d044157
GO:0032268	regulation of cellular protein metabolic...	393	1	5.92	0.0332	gene:Zm00001d008498
GO:0046482	para-aminobenzoic acid metabolic process	21	1	0.32	0.0348	gene:Zm00001d021168
GO:0065009	regulation of molecular function	574	5	8.64	0.0352	gene:Zm00001d008548,gene:Zm00001d014757,gene:Zm00001d035021,gene:Zm00001d037656,gene:Zm00001d042624
GO:0008299	isoprenoid biosynthetic process	475	6	7.15	0.0369	gene:Zm00001d013098,gene:Zm00001d017425,gene:Zm00001d019139,gene:Zm00001d024207,gene:Zm00001d045563,gene:Zm00001d047726
GO:0044267	cellular protein metabolic process	5176	64	77.9	0.0394	gene:Zm00001d002979,gene:Zm00001d003774,gene:Zm00001d005460,gene:Zm00001d005790,gene:Zm00001d006211,gene:Zm00001d008433,gene:Zm00001d008465,gene:Zm00001d008478,gene:Zm00001d008498,gene:Zm00001d009814,gene:Zm00001d010579,gene:Zm00001d011426,gene:Zm00001d011628,gene:Zm00001d011967,gene:Zm00001d013527,gene:Zm00001d013997,gene:Zm00001d014749,gene:Zm00001d016242,gene:Zm00001d016891,gene:Zm00001d017109…
GO:0016114	terpenoid biosynthetic process	260	6	3.91	0.0395	gene:Zm00001d013098,gene:Zm00001d017425,gene:Zm00001d019139,gene:Zm00001d024207,gene:Zm00001d045563,gene:Zm00001d047726
GO:0051188	cofactor biosynthetic process	336	3	5.06	0.0397	gene:Zm00001d008976,gene:Zm00001d025412,gene:Zm00001d040697
GO:0042981	regulation of apoptotic process	9	2	0.14	0.0425	gene:Zm00001d015091,gene:Zm00001d053952
GO:0006091	generation of precursor metabolites and ...	928	16	13.97	0.0426	gene:Zm00001d001832,gene:Zm00001d002434,gene:Zm00001d002436,gene:Zm00001d010375,gene:Zm00001d014944,gene:Zm00001d014945,gene:Zm00001d017121,gene:Zm00001d017830,gene:Zm00001d027389,gene:Zm00001d036328,gene:Zm00001d036401,gene:Zm00001d044157,gene:Zm00001d044401,gene:Zm00001d044402,gene:Zm00001d048358,gene:Zm00001d051001
GO:1902221	erythrose 4-phosphate/phosphoenolpyruvat...	32	6	0.48	0.043	gene:Zm00001d003015,gene:Zm00001d017274,gene:Zm00001d017275,gene:Zm00001d017276,gene:Zm00001d051161,gene:Zm00001d051166
GO:0006558	L-phenylalanine metabolic process	32	6	0.48	0.043	gene:Zm00001d003015,gene:Zm00001d017274,gene:Zm00001d017275,gene:Zm00001d017276,gene:Zm00001d051161,gene:Zm00001d051166
GO:0042493	response to drug	76	2	1.14	0.0447	gene:Zm00001d017590,gene:Zm00001d043838
GO:0006855	drug transmembrane transport	76	2	1.14	0.0447	gene:Zm00001d017590,gene:Zm00001d043838
GO:0015893	drug transport	76	2	1.14	0.0447	gene:Zm00001d017590,gene:Zm00001d043838
GO:0072488	ammonium transmembrane transport	8	1	0.12	0.0486	gene:Zm00001d038412
GO:0071836	nectar secretion	8	1	0.12	0.0491	gene:Zm00001d001943
