# Supplementary material for: Transcriptome analysis reveals the molecular mechanisms of the defense response to gray leaf spot disease in maize
Source: BMC Genomics. 2018 Oct 11;19:742. doi: 10.1186/s12864-018-5072-4 (PMC6180411; doi:10.1186/s12864-018-5072-4)
Supplement: Supplementary file 13 — List of 56 candidate resistance genes obtained by combining transcription profiling and co-expression network analysis. (XLSX 37 kb) [file 12864_2018_5072_MOESM13_ESM.xlsx]

## Sheet: Sheet1
Additional file 13 List of candidate genes invovled in maize resistant to gray leaf spot
Function	#ID	Yayu889_89 dap_FDR	Yayu889_89 dap_log2FC	Yayu889_89 dap_(FDR_0.05_FC_2)_regulated	Yayu889_91 dap_FDR	Yayu889_91 dap_log2FC	Yayu889_91 dap_(FDR_0.05_FC_2)_regulated	Yayu889_93 dap_FDR	Yayu889_93 dap_log2FC	Yayu889_93 dap_(FDR_0.05_FC_2)_regulated	Zhenghong532_89 dap_FDR	Zhenghong532_89 dap_log2FC	Zhenghong532_89 dap_(FDR_0.05_FC_2)_regulated	Zhenghong532_91 dap_FDR	Zhenghong532_91 dap_log2FC	Zhenghong532_91 dap_(FDR_0.05_FC_2)_regulated	Zhenghong532_93 dap_FDR	Zhenghong532_93 dap_log2FC	Zhenghong532_93 dap_(FDR_0.05_FC_2)_regulated	Z04_Z05_Z06_vs_Y04_Y05_Y06_FDR	COG_class	COG_class_annotation	GO_annotation	KEGG_annotation	KOG_class	KOG_class_annotation	Swissprot_annotation	TrEMBL_annotation	nr_annotation	KEGG_pathway_annotation
Defense marker	gene:Zm00001d028254	3.37417e-15	-7.23088	down	0.142684	-1.20301	normal	0.264786	-1.12266	normal	5.20141e-18	8.52317	up	--	--	--	--	--	--	2.36534e-17	[R]	General function prediction only	Molecular Function: ubiquitin-protein transferase activity (GO:0004842);; Molecular Function: protein binding (GO:0005515);; Molecular Function: zinc ion binding (GO:0008270);; Molecular Function: kinase activity (GO:0016301);; Biological Process: defense response to bacterium (GO:0042742);; Biological Process: protein autoubiquitination (GO:0051865);;	--	--	--	E3 ubiquitin-protein ligase XB3 OS=Oryza sativa subsp. japonica (Rice) PE=1 SV=1	Uncharacterized protein {ECO:0000313|EMBL:ACR37988.1} OS=Zea mays (Maize) PE=2 SV=1	unknown [Zea mays]	--
	gene:Zm00001d021414	5.79832e-09	3.97062	up	0.0449356	5.04974	up	0.221827	2.21451	normal	0.00301793	-2.23395	down	0.0163694	1.32334	up	0.528133	0.903756	normal	1.65061e-09	--	--	Molecular Function: zinc ion binding (GO:0008270);; Cellular Component: chloroplast (GO:0009507);; Biological Process: response to chitin (GO:0010200);;	--	[O]	Posttranslational modification, protein turnover, chaperones	RING-H2 finger protein ATL80 GN=ATL80 OS=Arabidopsis thaliana (Mouse-ear cress) PE=2 SV=1	RING-H2 finger protein ATL2A {ECO:0000313|EMBL:ACG24544.1} OS=Zea mays (Maize) PE=2 SV=1	RING-H2 finger protein ATL2A [Zea mays]	--
	gene:Zm00001d034938	3.24303e-14	-8.02552	down	0.552806	-0.652969	normal	0.946855	-0.160598	normal	2.99375e-15	Inf	up	--	--	--	--	--	--	8.93572e-15	[O]	Posttranslational modification, protein turnover, chaperones	Biological Process: defense response to insect (GO:0002213);; Molecular Function: threonine-type endopeptidase activity (GO:0004298);; Molecular Function: glutamate-cysteine ligase activity (GO:0004357);; Molecular Function: protein binding (GO:0005515);; Cellular Component: nucleus (GO:0005634);; Cellular Component: vacuolar membrane (GO:0005774);; Cellular Component: spindle (GO:0005819);; Biol…	K02731|8.84529e-28|obr:102709243|proteasome subunit alpha type-7-A-like; K02731 20S proteasome subunit alpha 4 [EC:3.4.25.1] (A)	[O]	Posttranslational modification, protein turnover, chaperones	Proteasome subunit alpha type-7-A GN=F24M12.300 OS=Arabidopsis thaliana (Mouse-ear cress) PE=1 SV=1	Uncharacterized protein {ECO:0000313|EnsemblPlants:GRMZM2G049025_P01} OS=Zea mays (Maize) PE=4 SV=1	hypothetical protein ZEAMMB73_204947 [Zea mays]	Proteasome (ko03050)
	gene:Zm00001d028116	0.886876	0.115535	normal	0.0163749	1.43736	up	0.0126783	1.64817	up	6.50301e-13	1.81127	up	0.126822	0.943167	normal	0.325375	1.09118	normal	3.33106e-05	--	--	Biological Process: polysaccharide catabolic process (GO:0000272);; Molecular Function: chitinase activity (GO:0004568);; Biological Process: chitin catabolic process (GO:0006032);; Cellular Component: cytoplasmic membrane-bounded vesicle (GO:0016023);; Biological Process: cell wall macromolecule catabolic process (GO:0016998);; Biological Process: response to other organism (GO:0051707);;	--	[R]	General function prediction only	Chitinase 8 (Precursor) OS=Oryza sativa subsp. japonica (Rice) PE=2 SV=1	Uncharacterized protein {ECO:0000313|EnsemblPlants:GRMZM2G312226_P01} OS=Zea mays (Maize) PE=4 SV=1	TPA: hypothetical protein ZEAMMB73_648182 [Zea mays]	--
	gene:Zm00001d048949	0.030082	-2.39812	down	0.00247136	1.80251	up	0.0260903	2.39095	up	3.24091e-47	4.12326	up	0.451808	3.28471	normal	0.507628	4.62674	normal	6.03693e-36	--	--	Molecular Function: chitin binding (GO:0008061);; Biological Process: response to virus (GO:0009615);; Biological Process: systemic acquired resistance (GO:0009627);; Biological Process: response to salt stress (GO:0009651);; Biological Process: response to ethylene (GO:0009723);; Biological Process: defense response to fungus, incompatible interaction (GO:0009817);; Cellular Component: cytoplasm…	--	[R]	General function prediction only	Barwin OS=Hordeum vulgare (Barley) PE=1 SV=1	Uncharacterized protein {ECO:0000313|EMBL:ACF78729.1, ECO:0000313|EnsemblPlants:GRMZM2G117971_P01} OS=Zea mays (Maize) PE=2 SV=1	uncharacterized protein LOC100191593 precursor [Zea mays]	--
	gene:Zm00001d018734	0.135663	1.64371	normal	0.0483356	2.06425	up	0.0776411	3.25476	normal	0.225242	0.572209	normal	0.383943	3.09036	normal	8.15098e-05	2.94601	up	0.366954	[S]	Function unknown	Cellular Component: extracellular region (GO:0005576);;	K13449|2.36399e-107|zma:103631918|pathogenesis-related protein PRB1-3-like; K13449 pathogenesis-related protein 1 (A)	[S]	Function unknown	Pathogenesis-related protein 1 (Precursor) OS=Hordeum vulgare (Barley) PE=2 SV=1	Uncharacterized protein {ECO:0000313|EnsemblPlants:GRMZM2G456997_P01} OS=Zea mays (Maize) PE=4 SV=1	PREDICTED: pathogenesis-related protein PRB1-3-like [Zea mays]	Plant hormone signal transduction (ko04075);; Plant-pathogen interaction (ko04626)
	gene:Zm00001d012321	0.0112346	2.71307	up	0.02832	4.02375	up	0.190825	2.23974	normal	0.357708	-3.65468	normal	0.746941	0.921991	normal	0.51241	2.67519	normal	5.38778e-08	--	--	Biological Process: response to oxidative stress (GO:0006979);; Biological Process: response to salicylic acid (GO:0009751);; Biological Process: defense response to bacterium, incompatible interaction (GO:0009816);;	--	--	--	Nematode resistance protein-like HSPRO2 GN=HSPRO2 OS=Arabidopsis thaliana (Mouse-ear cress) PE=1 SV=1	Uncharacterized protein {ECO:0000313|EMBL:AFW84517.1, ECO:0000313|EnsemblPlants:GRMZM2G123394_P01} OS=Zea mays (Maize) PE=4 SV=1	hypothetical protein ZEAMMB73_545725 [Zea mays]	--
Respiratory burst	gene:Zm00001d030548	6.96163e-07	2.33083	up	0.369252	4.39799	normal	0.0494115	5.02973	up	0.632484	0.630563	normal	0.364554	4.36631	normal	0.0598441	3.64822	normal	0.384542	[R]	General function prediction only	Molecular Function: iron ion binding (GO:0005506);; Molecular Function: oxidoreductase activity, acting on single donors with incorporation of molecular oxygen, incorporation of two atoms of oxygen (GO:0016702);; Molecular Function: oxidoreductase activity, acting on paired donors, with incorporation or reduction of molecular oxygen, 2-oxoglutarate as one donor, and incorporation of one atom each…	--	[QR]	--	Protein SRG1 GN=SRG1 OS=Arabidopsis thaliana (Mouse-ear cress) PE=2 SV=1	Uncharacterized protein {ECO:0000313|EMBL:ACN27539.1, ECO:0000313|EnsemblPlants:GRMZM2G162158_P01} OS=Zea mays (Maize) PE=2 SV=1	leucoanthocyanidin dioxygenase [Zea mays]	--
	gene:Zm00001d044146	0.0393898	-1.22098	down	0.000350472	1.51284	up	0.156794	2.13372	normal	0.00160445	1.47987	up	0.331963	1.42461	normal	0.693752	3.03061	normal	0.0157333	--	--	Molecular Function: monooxygenase activity (GO:0004497);; Molecular Function: iron ion binding (GO:0005506);; Cellular Component: endoplasmic reticulum (GO:0005783);; Molecular Function: electron carrier activity (GO:0009055);; Molecular Function: oxidoreductase activity, acting on paired donors, with incorporation or reduction of molecular oxygen (GO:0016705);; Molecular Function: heme binding (…	K07424|0|sbi:SORBI_03g028720|SORBIDRAFT_03g028720, Sb03g028720; hypothetical protein; K07424 cytochrome P450, family 3, subfamily A [EC:1.14.14.1] (A)	[QI]	--	Cytochrome P450 72A14 GN=CYP72A14 OS=Arabidopsis thaliana (Mouse-ear cress) PE=2 SV=1	Uncharacterized protein {ECO:0000313|EMBL:ACN28870.1, ECO:0000313|EnsemblPlants:GRMZM2G147752_P01} OS=Zea mays (Maize) PE=2 SV=1	PREDICTED: uncharacterized protein LOC100501753 isoform X1 [Zea mays]	Linoleic acid metabolism (ko00591)
	gene:Zm00001d035854	9.67331e-08	-4.17305	down	0.0136901	-2.00217	down	0.377651	-0.776014	normal	0.19721	1.06736	normal	0.270959	-3.41237	normal	1	0.0778628	normal	3.14753e-06	--	--	Biological Process: fatty acid alpha-oxidation (GO:0001561);; Biological Process: long-chain fatty acid metabolic process (GO:0001676);; Molecular Function: peroxidase activity (GO:0004601);; Biological Process: response to oxidative stress (GO:0006979);; Biological Process: cell death (GO:0008219);; Biological Process: response to salicylic acid (GO:0009751);; Biological Process: leaf senescence…	K10529|0|zma:101027254|fatty acid alpha-dioxygenase; K10529 alpha-dioxygenase [EC:1.-.-.-] (A)	[R]	General function prediction only	Alpha-dioxygenase 1 (Precursor) GN=T13O15.6 OS=Arabidopsis thaliana (Mouse-ear cress) PE=1 SV=1	Fatty acid alpha-dioxygenase {ECO:0000313|EMBL:AFD04418.1} OS=Zea mays (Maize) PE=2 SV=1	fatty acid alpha-dioxygenase [Zea mays]	alpha-Linolenic acid metabolism (ko00592)
	Zea_mays_newGene_2140	7.13224e-12	#NAME?	down	0.307915	-1.09002	normal	0.626761	-0.735025	normal	5.27024e-10	Inf	up	--	--	--	--	--	--	4.9683e-10	--	--	Biological Process: defense response to insect (GO:0002213);; Molecular Function: stearoyl-CoA 9-desaturase activity (GO:0004768);; Cellular Component: mitochondrion (GO:0005739);; Biological Process: fatty acid biosynthetic process (GO:0006633);; Cellular Component: chloroplast stroma (GO:0009570);; Biological Process: defense response to bacterium (GO:0042742);; Molecular Function: acyl-[acyl-c…	K03921|2.18668e-52|zma:100192652|cl3036_1; LOC100192652; K03921 acyl-[acyl-carrier-protein] desaturase [EC:1.14.19.2] (A)	--	--	Acyl-[acyl-carrier-protein] desaturase 2, chloroplastic (Precursor) OS=Oryza sativa subsp. japonica (Rice) PE=2 SV=1	--	uncharacterized protein LOC100192652 [Zea mays]	Fatty acid biosynthesis (ko00061);; Biosynthesis of unsaturated fatty acids (ko01040);; Fatty acid metabolism (ko01212)
	Zea_mays_newGene_7943	3.35997e-09	-7.18079	down	0.147873	1.16116	normal	0.269462	1.1013	normal	1.07937e-22	Inf	up	--	--	--	--	--	--	3.63054e-23	--	--	Cellular Component: cytosol (GO:0005829);; Biological Process: response to oxidative stress (GO:0006979);; Molecular Function: L-ascorbate peroxidase activity (GO:0016688);; Molecular Function: heme binding (GO:0020037);; Biological Process: oxidation-reduction process (GO:0055114);;	K00434|1.39876e-12|sbi:SORBI_07g027300|SORBIDRAFT_07g027300, Sb07g027300; hypothetical protein; K00434 L-ascorbate peroxidase [EC:1.11.1.11] (A)	--	--	--	--	TPA: hypothetical protein ZEAMMB73_534979 [Zea mays]	Ascorbate and aldarate metabolism (ko00053);; Glutathione metabolism (ko00480)
	gene:Zm00001d013830	0.010436	1.78218	up	0.0297526	2.35393	up	0.0416119	3.31328	up	0.587418	-0.527497	normal	0.500312	1.67088	normal	0.343161	1.64554	normal	0.12569	[Q]	Secondary metabolites biosynthesis, transport and catabolism	Molecular Function: monooxygenase activity (GO:0004497);; Molecular Function: iron ion binding (GO:0005506);; Molecular Function: electron carrier activity (GO:0009055);; Cellular Component: cytoplasmic membrane-bounded vesicle (GO:0016023);; Molecular Function: oxidoreductase activity, acting on paired donors, with incorporation or reduction of molecular oxygen (GO:0016705);; Molecular Function:…	--	[Q]	Secondary metabolites biosynthesis, transport and catabolism	Geraniol 8-hydroxylase GN=CYP76B6 OS=Catharanthus roseus (Madagascar periwinkle) PE=1 SV=1	Uncharacterized protein {ECO:0000313|EMBL:ACN27914.1, ECO:0000313|EnsemblPlants:GRMZM5G851862_P01} OS=Zea mays (Maize) PE=2 SV=1	putative cytochrome P450 superfamily protein [Zea mays]	--
	gene:Zm00001d035013	0.000201796	-1.74337	down	0.120072	2.81942	normal	0.00327074	2.63296	up	2.90095e-13	4.28489	up	0.729238	1.00619	normal	0.7367	3.25182	normal	1.80189e-11	[Q]	Secondary metabolites biosynthesis, transport and catabolism	Molecular Function: monooxygenase activity (GO:0004497);; Molecular Function: iron ion binding (GO:0005506);; Molecular Function: electron carrier activity (GO:0009055);; Cellular Component: cytoplasmic membrane-bounded vesicle (GO:0016023);; Molecular Function: oxidoreductase activity, acting on paired donors, with incorporation or reduction of molecular oxygen (GO:0016705);; Molecular Function:…	--	[Q]	Secondary metabolites biosynthesis, transport and catabolism	indolin-2-one monooxygenase GN=CYP71C2 OS=Zea mays (Maize) PE=1 SV=1	Putative uncharacterized protein Sb07g000520 {ECO:0000313|EMBL:EES13191.1} OS=Sorghum bicolor (Sorghum) PE=3 SV=1	hypothetical protein SORBIDRAFT_07g000520 [Sorghum bicolor]	--
	gene:Zm00001d036951	0.0760558	-0.980824	normal	0.0417311	1.35107	up	0.000166544	1.46513	up	0.541406	0.345871	normal	0.671036	0.288211	normal	0.908171	0.366261	normal	0.0227519	[O]	Posttranslational modification, protein turnover, chaperones	Molecular Function: glutathione transferase activity (GO:0004364);; Cellular Component: plasma membrane (GO:0005886);; Biological Process: glutathione metabolic process (GO:0006749);; Biological Process: response to oxidative stress (GO:0006979);; Cellular Component: chloroplast stroma (GO:0009570);; Biological Process: cellular response to water deprivation (GO:0042631);; Molecular Function: glu…	K00799|8.45553e-149|zma:541834|gst19; glutathione transferase19; K00799 glutathione S-transferase [EC:2.5.1.18] (A)	[O]	Posttranslational modification, protein turnover, chaperones	Probable glutathione S-transferase GSTU1 OS=Oryza sativa subsp. japonica (Rice) PE=1 SV=1	Glutathione S-transferase {ECO:0000313|EMBL:ACG39365.1} OS=Zea mays (Maize) PE=2 SV=1	glutathione S-transferase [Zea mays]	Glutathione metabolism (ko00480)
Secondary metabolites	gene:Zm00001d017274	0.752564	-0.266594	normal	0.986808	-0.0605718	normal	0.7144	0.807364	normal	0.00649688	-2.41407	down	0.883603	-0.277186	normal	0.852453	-0.456022	normal	0.0552892	[E]	Amino acid transport and metabolism	Cellular Component: cytoplasm (GO:0005737);; Biological Process: L-phenylalanine catabolic process (GO:0006559);; Biological Process: cinnamic acid biosynthetic process (GO:0009800);; Molecular Function: phenylalanine ammonia-lyase activity (GO:0045548);; Molecular Function: tyrosine ammonia-lyase activity (GO:0052883);;	K13064|0|zma:100856984|phenylalanine ammonia-lyase (EC:4.3.1.5); K13064 phenylalanine/tyrosine ammonia-lyase [EC:4.3.1.25] (A)	[Q]	Secondary metabolites biosynthesis, transport and catabolism	Phenylalanine/tyrosine ammonia-lyase GN=PAL1 OS=Zea mays (Maize) PE=1 SV=1	Phenylalanine ammonia-lyase {ECO:0000256|RuleBase:RU003955} OS=Zea mays (Maize) PE=2 SV=1	unknown [Zea mays]	Phenylalanine metabolism (ko00360);; Phenylpropanoid biosynthesis (ko00940)
	gene:Zm00001d051166	--	--	--	4.15459e-05	3.35582	up	0.167543	4.53079	normal	0.241224	-1.1151	normal	0.312912	1.17402	normal	0.716509	2.66288	normal	0.925578	[E]	Amino acid transport and metabolism	Cellular Component: cytoplasm (GO:0005737);; Biological Process: L-phenylalanine catabolic process (GO:0006559);; Biological Process: cinnamic acid biosynthetic process (GO:0009800);; Molecular Function: phenylalanine ammonia-lyase activity (GO:0045548);;	K10775|0|zma:100281532|phenylalanine ammonia-lyase (EC:4.3.1.5); K10775 phenylalanine ammonia-lyase [EC:4.3.1.24] (A)	[Q]	Secondary metabolites biosynthesis, transport and catabolism	Phenylalanine ammonia-lyase GN=ZB8 OS=Oryza sativa subsp. indica (Rice) PE=3 SV=1	Phenylalanine ammonia-lyase {ECO:0000256|RuleBase:RU003955} OS=Zea mays (Maize) PE=2 SV=1	unknown [Zea mays]	Phenylalanine metabolism (ko00360);; Phenylpropanoid biosynthesis (ko00940)
	gene:Zm00001d017276	0.0790969	1.75649	normal	3.21935e-05	3.35044	up	0.252426	4.02129	normal	--	--	--	0.123194	3.55198	normal	0.247903	4.08401	normal	0.184318	[E]	Amino acid transport and metabolism	Cellular Component: cytoplasm (GO:0005737);; Biological Process: L-phenylalanine catabolic process (GO:0006559);; Biological Process: cinnamic acid biosynthetic process (GO:0009800);; Molecular Function: phenylalanine ammonia-lyase activity (GO:0045548);;	K10775|0|zma:103627433|phenylalanine ammonia-lyase; K10775 phenylalanine ammonia-lyase [EC:4.3.1.24] (A)	[Q]	Secondary metabolites biosynthesis, transport and catabolism	Phenylalanine ammonia-lyase GN=ZB8 OS=Oryza sativa subsp. indica (Rice) PE=3 SV=1	Uncharacterized protein {ECO:0000313|EnsemblPlants:GRMZM2G334660_P01} OS=Zea mays (Maize) PE=4 SV=1	PREDICTED: phenylalanine ammonia-lyase [Zea mays]	Phenylalanine metabolism (ko00360);; Phenylpropanoid biosynthesis (ko00940)
	gene:Zm00001d017275	0.614213	-0.645326	normal	0.497651	0.596444	normal	0.551816	1.34101	normal	0.000116711	-1.54911	down	0.826207	0.353229	normal	0.963434	0.235878	normal	0.951277	[E]	Amino acid transport and metabolism	Cellular Component: cytoplasm (GO:0005737);; Biological Process: L-phenylalanine catabolic process (GO:0006559);; Biological Process: cinnamic acid biosynthetic process (GO:0009800);; Molecular Function: phenylalanine ammonia-lyase activity (GO:0045548);;	K10775|0|sbi:SORBI_04g026520|SORBIDRAFT_04g026520, Sb04g026520; hypothetical protein; K10775 phenylalanine ammonia-lyase [EC:4.3.1.24] (A)	[Q]	Secondary metabolites biosynthesis, transport and catabolism	Phenylalanine ammonia-lyase GN=ZB8 OS=Oryza sativa subsp. indica (Rice) PE=3 SV=1	Uncharacterized protein {ECO:0000313|EnsemblPlants:GRMZM2G029048_P01} OS=Zea mays (Maize) PE=4 SV=1	phenylalanine ammonia-lyase [Zea mays]	Phenylalanine metabolism (ko00360);; Phenylpropanoid biosynthesis (ko00940)
	gene:Zm00001d016441	0.476125	0.697597	normal	5.86204e-15	2.73736	up	0.00172857	2.87834	up	3.38604e-25	2.88142	up	0.522691	2.28653	normal	0.236478	2.76095	normal	2.76567e-06	[E]	Amino acid transport and metabolism	Biological Process: cellular amino acid metabolic process (GO:0006520);; Biological Process: iron ion transport (GO:0006826);; Cellular Component: plastid (GO:0009536);; Biological Process: vitamin E biosynthetic process (GO:0010189);; Molecular Function: pyridoxal phosphate binding (GO:0030170);; Molecular Function: nicotianamine aminotransferase activity (GO:0033855);;	K00815|0|zma:100191283|pco115235a; LOC100191283; K00815 tyrosine aminotransferase [EC:2.6.1.5] (A)	[E]	Amino acid transport and metabolism	Nicotianamine aminotransferase A {ECO:0000312|EMBL:BAA87052.2} OS=Hordeum vulgare (Barley) PE=1 SV=2	Uncharacterized protein {ECO:0000313|EMBL:ACF78334.1, ECO:0000313|EnsemblPlants:GRMZM2G412604_P01} OS=Zea mays (Maize) PE=2 SV=1	uncharacterized protein LOC100191283 [Zea mays]	Ubiquinone and other terpenoid-quinone biosynthesis (ko00130);; Cysteine and methionine metabolism (ko00270);; Tyrosine metabolism (ko00350);; Phenylalanine metabolism (ko00360);; Phenylalanine, tyrosine and tryptophan biosynthesis (ko00400);; Isoquinoline alkaloid biosynthesis (ko00950);; Tropane, piperidine and pyridine alkaloid biosynthesis (ko00960);; Biosynthesis of amino acids (ko01230)
	gene:Zm00001d053281	0.164765	-0.855984	normal	0.696406	0.403225	normal	0.674326	0.471432	normal	0.0659312	0.896367	normal	1	-0.0157232	normal	0.929545	0.320861	normal	0.00979022	[E]	Amino acid transport and metabolism	Biological Process: cellular amino acid metabolic process (GO:0006520);; Biological Process: iron ion transport (GO:0006826);; Cellular Component: plastid (GO:0009536);; Biological Process: vitamin E biosynthetic process (GO:0010189);; Molecular Function: pyridoxal phosphate binding (GO:0030170);; Molecular Function: nicotianamine aminotransferase activity (GO:0033855);;	K00815|0|zma:100193424|nicotianamine aminotransferase1; K00815 tyrosine aminotransferase [EC:2.6.1.5] (A)	[E]	Amino acid transport and metabolism	Nicotianamine aminotransferase A {ECO:0000312|EMBL:BAA87052.2} OS=Hordeum vulgare (Barley) PE=1 SV=2	Uncharacterized protein {ECO:0000313|EMBL:ACF80690.1, ECO:0000313|EnsemblPlants:GRMZM2G096958_P01} OS=Zea mays (Maize) PE=2 SV=1	nicotianamine aminotransferase1 [Zea mays]	Ubiquinone and other terpenoid-quinone biosynthesis (ko00130);; Cysteine and methionine metabolism (ko00270);; Tyrosine metabolism (ko00350);; Phenylalanine metabolism (ko00360);; Phenylalanine, tyrosine and tryptophan biosynthesis (ko00400);; Isoquinoline alkaloid biosynthesis (ko00950);; Tropane, piperidine and pyridine alkaloid biosynthesis (ko00960);; Biosynthesis of amino acids (ko01230)
Transcription	gene:Zm00001d038451	0.0105246	2.91422	up	0.016143	3.4471	up	0.132347	4.04941	normal	--	--	--	0.051354	2.87268	normal	0.569702	2.11098	normal	0.00954902	--	--	Molecular Function: sequence-specific DNA binding transcription factor activity (GO:0003700);; Biological Process: regulation of transcription, DNA-templated (GO:0006355);; Molecular Function: sequence-specific DNA binding (GO:0043565);;	K13424|0|zma:100281430|WRKY70 - superfamily of TFs having WRKY and zinc finger domains; K13424 WRKY transcription factor 33 (A)	--	--	Probable WRKY transcription factor 33 GN=WRKY33 OS=Arabidopsis thaliana (Mouse-ear cress) PE=1 SV=2	WRKY70-superfamily of TFs having WRKY and zinc finger domains {ECO:0000313|EMBL:ACG28802.1} OS=Zea mays (Maize) PE=2 SV=1	WRKY70 - superfamily of TFs having WRKY and zinc finger domains [Zea mays]	Plant-pathogen interaction (ko04626)
	gene:Zm00001d012482	0.00039335	3.08688	up	0.00809064	3.32061	up	0.26179	2.43267	normal	0.212021	-1.8541	normal	0.910044	0.283808	normal	0.974851	-0.24187	normal	0.00212926	--	--	Molecular Function: sequence-specific DNA binding transcription factor activity (GO:0003700);; Biological Process: regulation of transcription, DNA-templated (GO:0006355);; Molecular Function: sequence-specific DNA binding (GO:0043565);;	K13424|0|zma:103636541|probable WRKY transcription factor 25; K13424 WRKY transcription factor 33 (A)	--	--	Probable WRKY transcription factor 33 GN=WRKY33 OS=Arabidopsis thaliana (Mouse-ear cress) PE=1 SV=2	WRKY transcription factor {ECO:0000313|EMBL:AIB04939.1} OS=Zea mays (Maize) PE=2 SV=1	putative WRKY DNA-binding domain superfamily protein [Zea mays]	Plant-pathogen interaction (ko04626)
	gene:Zm00001d010399	0.628998	0.248503	normal	0.0376323	1.47541	up	0.525579	0.576983	normal	0.765206	0.203552	normal	0.184146	0.846842	normal	0.677146	1.47099	normal	0.000266388	--	--	Molecular Function: sequence-specific DNA binding transcription factor activity (GO:0003700);; Biological Process: regulation of transcription, DNA-templated (GO:0006355);; Molecular Function: sequence-specific DNA binding (GO:0043565);;	K13424|0|zma:100281160|WRKY53 - superfamily of TFs having WRKY and zinc finger domains; K13424 WRKY transcription factor 33 (A)	--	--	Probable WRKY transcription factor 26 GN=WRKY26 OS=Arabidopsis thaliana (Mouse-ear cress) PE=2 SV=2	WRKY transcription factor {ECO:0000313|EMBL:AIB05821.1} OS=Zea mays (Maize) PE=2 SV=1	putative WRKY DNA-binding domain superfamily protein [Zea mays]	Plant-pathogen interaction (ko04626)
	gene:Zm00001d051149	0.0294458	3.87865	up	0.000510721	5.72699	up	0.00920683	3.6067	up	--	--	--	0.00082142	2.63366	up	0.45704	1.84772	normal	0.0346408	[KAD]	--	Molecular Function: DNA binding (GO:0003677);; Molecular Function: chromatin binding (GO:0003682);; Biological Process: response to salt stress (GO:0009651);; Biological Process: response to ethylene (GO:0009723);; Biological Process: response to auxin (GO:0009733);; Biological Process: response to gibberellin (GO:0009739);; Biological Process: response to salicylic acid (GO:0009751);; Biological…	K09422|4.06623e-146|zma:100285701|myb-related protein Myb4; K09422 myb proto-oncogene protein, plant (A)	[K]	Transcription	Myb-related protein Myb4 GN=OSJNBa0073E02.6 OS=Oryza sativa subsp. japonica (Rice) PE=2 SV=2	Uncharacterized protein {ECO:0000313|EnsemblPlants:GRMZM2G127857_P01} OS=Zea mays (Maize) PE=4 SV=1	putative MYB DNA-binding domain superfamily protein [Zea mays]	--
	gene:Zm00001d017268	0.297999	2.1363	normal	6.77357e-09	4.27174	up	0.0288934	2.45651	up	0.0875563	-1.39081	normal	0.000958808	1.98665	up	0.748006	0.802712	normal	0.350914	[KAD]	--	Molecular Function: DNA binding (GO:0003677);; Molecular Function: chromatin binding (GO:0003682);; Biological Process: response to salt stress (GO:0009651);; Biological Process: response to ethylene (GO:0009723);; Biological Process: response to auxin (GO:0009733);; Biological Process: response to gibberellin (GO:0009739);; Biological Process: response to salicylic acid (GO:0009751);; Biological…	K09422|9.46852e-150|zma:541732|MYB41; myb-related protein Myb4; K09422 myb proto-oncogene protein, plant (A)	[K]	Transcription	Myb-related protein Myb4 GN=OSJNBa0073E02.6 OS=Oryza sativa subsp. japonica (Rice) PE=2 SV=2	Uncharacterized protein {ECO:0000313|EnsemblPlants:GRMZM2G095904_P01} (Fragment) OS=Zea mays (Maize) PE=2 SV=1	PREDICTED: myb-related protein Myb4 [Zea mays]	--
Signalling	Zea_mays_newGene_3075	1.3686e-07	1.97177	up	1.27101e-09	2.13105	up	0.00199533	1.91688	up	0.298672	0.751248	normal	0.484585	0.977608	normal	1.89841e-06	1.86118	up	3.12064e-05	--	--	Biological Process: response to molecule of bacterial origin (GO:0002237);; Molecular Function: glycerol kinase activity (GO:0004370);; Cellular Component: cytosol (GO:0005829);; Biological Process: glycerol-3-phosphate metabolic process (GO:0006072);; Biological Process: fatty acid beta-oxidation (GO:0006635);; Biological Process: response to microbial phytotoxin (GO:0010188);; Molecular Functio…	K00864|2.3656e-18|sbi:SORBI_06g030600|SORBIDRAFT_06g030600, Sb06g030600; hypothetical protein; K00864 glycerol kinase [EC:2.7.1.30] (A)	--	--	--	--	glycerol kinase [Oryza sativa Indica Group]	Glycerolipid metabolism (ko00561);; Plant-pathogen interaction (ko04626)
	gene:Zm00001d053695	0.0722249	1.72757	normal	0.0140604	3.13867	up	0.156696	2.43581	normal	0.356236	-0.878118	normal	0.372483	0.841278	normal	0.7885	1.36178	normal	0.0518466	[RTKL]	--	Molecular Function: protein kinase activity (GO:0004672);; Molecular Function: ATP binding (GO:0005524);; Cellular Component: mitochondrion (GO:0005739);; Cellular Component: plasma membrane (GO:0005886);; Biological Process: protein phosphorylation (GO:0006468);; Molecular Function: chitin binding (GO:0008061);; Biological Process: response to chitin (GO:0010200);; Cellular Component: cytoplasmi…	--	--	--	Protein LYK5 (Precursor) GN=LYK5 OS=Arabidopsis thaliana (Mouse-ear cress) PE=2 SV=1	Uncharacterized protein {ECO:0000313|EnsemblPlants:GRMZM2G026151_P01} OS=Zea mays (Maize) PE=2 SV=1	protein kinase precursor [Zea mays]	--	receptor for chitin
	gene:Zm00001d018332	0.592704	0.503867	normal	0.000283122	1.74003	up	0.0418196	1.7351	up	0.0120271	1.07612	up	0.383599	0.938018	normal	0.799751	0.985041	normal	0.357986	--	--	Molecular Function: ionotropic glutamate receptor activity (GO:0004970);; Molecular Function: extracellular-glutamate-gated ion channel activity (GO:0005234);; Biological Process: ion transport (GO:0006811);; Cellular Component: integral component of membrane (GO:0016021);; Cellular Component: cytoplasmic membrane-bounded vesicle (GO:0016023);; Biological Process: ionotropic glutamate receptor si…	--	[PET]	--	Glutamate receptor 2.8 (Precursor) GN=T9I4.19 OS=Arabidopsis thaliana (Mouse-ear cress) PE=2 SV=2	Uncharacterized protein {ECO:0000313|EnsemblPlants:GRMZM2G428379_P01} OS=Zea mays (Maize) PE=4 SV=1	PREDICTED: glutamate receptor 2.8-like [Zea mays]	--
	gene:Zm00001d048533	0.0031104	1.9129	up	0.180981	1.40139	normal	0.305458	1.08471	normal	0.386596	-1.2837	normal	0.542898	0.89277	normal	0.489711	1.46279	normal	1.56335e-06	--	--	Molecular Function: cyclin-dependent protein serine/threonine kinase inhibitor activity (GO:0004861);; Molecular Function: protein binding (GO:0005515);; Biological Process: negative regulation of protein serine/threonine kinase activity (GO:0071901);;	--	--	--	Cyclin-dependent protein kinase inhibitor EL2 GN=OsJ_09102 OS=Oryza sativa subsp. japonica (Rice) PE=1 SV=1	Uncharacterized protein {ECO:0000313|EMBL:AFW89860.1, ECO:0000313|EnsemblPlants:GRMZM2G413337_P01} OS=Zea mays (Maize) PE=2 SV=1	uncharacterized protein LOC100276624 [Zea mays]	--
	gene:Zm00001d013619	0.679604	0.508368	normal	1.80974e-05	3.07319	up	7.3767e-05	2.23444	up	0.720504	0.287449	normal	0.0334646	1.33503	up	0.698931	1.95475	normal	0.557882	--	--	Molecular Function: calmodulin binding (GO:0005516);; Cellular Component: mitochondrion (GO:0005739);; Cellular Component: plastid (GO:0009536);; Biological Process: auxin-activated signaling pathway (GO:0009734);;	--	--	--	Auxin-induced protein X10A OS=Glycine max (Soybean) PE=2 SV=1	Uncharacterized protein {ECO:0000313|EnsemblPlants:GRMZM2G146108_P01} OS=Zea mays (Maize) PE=4 SV=1	PREDICTED: uncharacterized protein LOC103643781 [Zea mays]	--
	gene:Zm00001d033460	0.117063	3.23788	normal	3.28679e-06	3.69244	up	0.120105	2.53297	normal	--	--	--	0.0020018	3.11676	up	0.276742	2.97008	normal	0.0308514	--	--	Molecular Function: calmodulin binding (GO:0005516);; Cellular Component: mitochondrion (GO:0005739);; Cellular Component: plastid (GO:0009536);; Biological Process: auxin-activated signaling pathway (GO:0009734);;	--	--	--	--	Uncharacterized protein {ECO:0000313|EnsemblPlants:GRMZM2G033871_P01} OS=Zea mays (Maize) PE=4 SV=1	PREDICTED: uncharacterized protein LOC103645514 [Zea mays]	--
	gene:Zm00001d021535	0.0684129	2.63811	normal	0.0246626	3.7424	up	0.229612	1.64895	normal	0.918184	-0.128789	normal	0.405413	1.20678	normal	0.696095	-0.992995	normal	0.358908	[S]	Function unknown	Molecular Function: protein serine/threonine kinase activity (GO:0004674);; Molecular Function: ATP binding (GO:0005524);; Biological Process: protein phosphorylation (GO:0006468);; Biological Process: transmembrane receptor protein tyrosine kinase signaling pathway (GO:0007169);; Biological Process: epidermis development (GO:0008544);; Biological Process: embryo development (GO:0009790);; Cellul…	--	--	--	LRR receptor-like serine/threonine-protein kinase GSO1 (Precursor) GN=GSO1 OS=Arabidopsis thaliana (Mouse-ear cress) PE=2 SV=1	Putative uncharacterized protein Sb02g033810 {ECO:0000313|EMBL:EER97243.1} OS=Sorghum bicolor (Sorghum) PE=4 SV=1	TPA: putative leucine-rich repeat receptor-like protein kinase family protein [Zea mays]	--
	gene:Zm00001d041476	0.139257	0.906026	normal	2.27143e-07	2.45215	up	2.58639e-06	2.35063	up	0.0225148	1.43743	up	0.220161	0.982554	normal	0.477921	1.22462	normal	0.201182	[RTKL]	--	Molecular Function: protein serine/threonine kinase activity (GO:0004674);; Molecular Function: ATP binding (GO:0005524);; Biological Process: protein phosphorylation (GO:0006468);;	--	[T]	Signal transduction mechanisms	Probable LRR receptor-like serine/threonine-protein kinase At1g56140 (Precursor) GN=At1g56140 OS=Arabidopsis thaliana (Mouse-ear cress) PE=2 SV=2	Uncharacterized protein {ECO:0000313|EnsemblPlants:GRMZM2G412885_P01} OS=Zea mays (Maize) PE=4 SV=1	TPA: putative protein kinase superfamily protein [Zea mays]	--
	gene:Zm00001d038522	0.0412872	-1.03982	down	0.0454821	2.07719	up	2.55299e-09	1.96748	up	6.44324e-06	2.12337	up	0.0839533	1.91361	normal	0.622988	2.27662	normal	5.32227e-05	[RTKL]	--	Molecular Function: protein serine/threonine kinase activity (GO:0004674);; Molecular Function: ATP binding (GO:0005524);; Cellular Component: mitochondrion (GO:0005739);; Biological Process: protein phosphorylation (GO:0006468);; Cellular Component: integral component of membrane (GO:0016021);; Cellular Component: cytoplasmic membrane-bounded vesicle (GO:0016023);;	--	--	--	Probable leucine-rich repeat receptor-like protein kinase At5g49770 (Precursor) GN=At5g49770 OS=Arabidopsis thaliana (Mouse-ear cress) PE=2 SV=1	Uncharacterized protein {ECO:0000313|EnsemblPlants:Si021101m} OS=Setaria italica (Foxtail millet) PE=3 SV=1	PREDICTED: probable leucine-rich repeat receptor-like protein kinase At5g49770 [Zea mays]	--
	gene:Zm00001d035467	0.00964286	3.11315	up	0.0882172	3.61483	normal	0.657778	0.961884	normal	0.0279924	-2.16524	down	0.745341	-0.50061	normal	0.7367	-0.836974	normal	0.00921857	[RTKL]	--	Molecular Function: protein serine/threonine kinase activity (GO:0004674);; Molecular Function: ATP binding (GO:0005524);; Biological Process: protein phosphorylation (GO:0006468);; Biological Process: protein targeting to membrane (GO:0006612);; Biological Process: membrane fusion (GO:0006944);; Biological Process: response to ethylene (GO:0009723);; Biological Process: abscisic acid-activated s…	--	[T]	Signal transduction mechanisms	Putative serine/threonine-protein kinase-like protein CCR3 (Precursor) GN=F27K19.130 OS=Arabidopsis thaliana (Mouse-ear cress) PE=2 SV=1	Uncharacterized protein {ECO:0000313|EnsemblPlants:GRMZM2G076868_P01} OS=Zea mays (Maize) PE=4 SV=1	PREDICTED: putative serine/threonine-protein kinase-like protein CCR3 [Zea mays]	--
	gene:Zm00001d029258	0.175522	0.716341	normal	0.0253499	2.08518	up	6.45695e-05	1.39087	up	0.431332	0.433034	normal	0.0278132	0.876783	normal	0.708672	0.525564	normal	0.998293	[RTKL]	--	Molecular Function: protein serine/threonine kinase activity (GO:0004674);; Molecular Function: ATP binding (GO:0005524);; Biological Process: protein phosphorylation (GO:0006468);; Biological Process: glucuronoxylan metabolic process (GO:0010413);; Biological Process: xylan biosynthetic process (GO:0045492);;	--	[T]	Signal transduction mechanisms	Serine/threonine-protein kinase At5g01020 GN=At5g01020 OS=Arabidopsis thaliana (Mouse-ear cress) PE=1 SV=1	Uncharacterized protein {ECO:0000313|EMBL:ACL53805.1, ECO:0000313|EnsemblPlants:GRMZM2G046297_P01} OS=Zea mays (Maize) PE=2 SV=1	hypothetical protein [Zea mays]	--
	gene:Zm00001d034781	0.465283	0.382035	normal	0.0231018	1.95303	up	0.0437489	1.21956	up	0.548143	0.429243	normal	0.215864	0.577886	normal	0.658559	0.70058	normal	0.89771	[RTKL]	--	Molecular Function: protein serine/threonine kinase activity (GO:0004674);; Molecular Function: ATP binding (GO:0005524);; Cellular Component: plasma membrane (GO:0005886);; Biological Process: protein phosphorylation (GO:0006468);; Biological Process: protein N-linked glycosylation (GO:0006487);; Molecular Function: carbohydrate binding (GO:0030246);; Biological Process: recognition of pollen (G…	--	--	--	G-type lectin S-receptor-like serine/threonine-protein kinase At1g34300 (Precursor) GN=At1g34300 OS=Arabidopsis thaliana (Mouse-ear cress) PE=2 SV=1	Uncharacterized protein {ECO:0000313|EnsemblPlants:GRMZM2G113158_P01} OS=Zea mays (Maize) PE=4 SV=1	PREDICTED: G-type lectin S-receptor-like serine/threonine-protein kinase At1g34300 [Zea mays]	--
	gene:Zm00001d017821	0.700368	0.211727	normal	0.00466548	2.06432	up	0.213128	0.695903	normal	0.961028	0.0291303	normal	0.0728032	0.763909	normal	0.908171	0.233613	normal	0.986117	[RTKL]	--	Molecular Function: protein serine/threonine kinase activity (GO:0004674);; Molecular Function: ATP binding (GO:0005524);; Cellular Component: mitochondrion (GO:0005739);; Biological Process: protein phosphorylation (GO:0006468);; Cellular Component: cytoplasmic membrane-bounded vesicle (GO:0016023);; Molecular Function: carbohydrate binding (GO:0030246);;	--	--	--	Probable L-type lectin-domain containing receptor kinase S.7 (Precursor) GN=LECRKS7 OS=Arabidopsis thaliana (Mouse-ear cress) PE=2 SV=1	Uncharacterized protein {ECO:0000313|EnsemblPlants:GRMZM2G466298_P01} OS=Zea mays (Maize) PE=4 SV=1	putative lectin-domain receptor-like protein kinase family protein [Zea mays]	--
	gene:Zm00001d030759	0.25678	-0.762973	normal	0.0364907	1.39085	up	0.0466773	1.25286	up	0.00510026	2.81669	up	4.6955e-10	3.18088	up	0.459102	2.38013	normal	0.0651692	[RTKL]	--	Molecular Function: protein serine/threonine kinase activity (GO:0004674);; Molecular Function: ATP binding (GO:0005524);; Cellular Component: plasma membrane (GO:0005886);; Biological Process: protein phosphorylation (GO:0006468);; Cellular Component: cytoplasmic membrane-bounded vesicle (GO:0016023);; Molecular Function: carbohydrate binding (GO:0030246);;	--	--	--	L-type lectin-domain containing receptor kinase S.4 (Precursor) GN=LECRKS4 OS=Arabidopsis thaliana (Mouse-ear cress) PE=2 SV=1	Uncharacterized protein {ECO:0000313|EnsemblPlants:GRMZM2G093736_P01} OS=Zea mays (Maize) PE=2 SV=1	lectin-like receptor kinase 7 precursor [Zea mays]	--
	gene:Zm00001d052906	--	--	--	0.0064547	4.90793	up	0.0996802	4.29986	normal	--	--	--	0.683423	0.772532	normal	--	--	--	--	[RTKL]	--	Molecular Function: protein serine/threonine kinase activity (GO:0004674);; Molecular Function: ATP binding (GO:0005524);; Biological Process: protein phosphorylation (GO:0006468);; Molecular Function: carbohydrate binding (GO:0030246);;	--	--	--	L-type lectin-domain containing receptor kinase IV.2 (Precursor) GN=F5K20.110 OS=Arabidopsis thaliana (Mouse-ear cress) PE=2 SV=1	Uncharacterized protein {ECO:0000313|EnsemblPlants:GRMZM2G465165_P01} OS=Zea mays (Maize) PE=3 SV=1	PREDICTED: probable L-type lectin-domain containing receptor kinase S.5 [Zea mays]	--
	gene:Zm00001d037398	0.000901165	-3.80169	down	0.867061	-0.411395	normal	0.488461	1.02312	normal	2.22825e-05	5.85782	up	--	--	--	--	--	--	0.00193521	[RTKL]	--	Molecular Function: transmembrane receptor protein serine/threonine kinase activity (GO:0004675);; Molecular Function: ATP binding (GO:0005524);; Cellular Component: mitochondrion (GO:0005739);; Cellular Component: plasma membrane (GO:0005886);; Biological Process: protein phosphorylation (GO:0006468);; Biological Process: transmembrane receptor protein serine/threonine kinase signaling pathway (…	--	--	--	L-type lectin-domain containing receptor kinase IV.1 (Precursor) GN=F13M22.21 OS=Arabidopsis thaliana (Mouse-ear cress) PE=2 SV=1	Uncharacterized protein {ECO:0000313|EnsemblPlants:GRMZM2G397889_P01} OS=Zea mays (Maize) PE=4 SV=1	PREDICTED: L-type lectin-domain containing receptor kinase IV.1-like [Zea mays]	--
Calcium ion	gene:Zm00001d005766	0.473221	0.768176	normal	0.000809713	2.06088	up	0.269829	1.74333	normal	0.654245	-0.586381	normal	0.0789008	1.61368	normal	0.527515	3.13612	normal	0.0212306	[TZDR]	--	Biological Process: MAPK cascade (GO:0000165);; Biological Process: response to molecule of bacterial origin (GO:0002237);; Biological Process: respiratory burst involved in defense response (GO:0002679);; Molecular Function: calcium ion binding (GO:0005509);; Biological Process: protein targeting to membrane (GO:0006612);; Biological Process: membrane fusion (GO:0006944);; Cellular Component: pl…	K02183|8.49163e-71|zma:100284831|pco105720b; LOC100284831; K02183 calmodulin (A)	[T]	Signal transduction mechanisms	Probable calcium-binding protein CML47 GN=CML47 OS=Arabidopsis thaliana (Mouse-ear cress) PE=2 SV=1	Uncharacterized protein {ECO:0000313|EnsemblPlants:GRMZM2G088819_P01} OS=Zea mays (Maize) PE=2 SV=1	LOC100284831 [Zea mays]	Phosphatidylinositol signaling system (ko04070);; Plant-pathogen interaction (ko04626)
	gene:Zm00001d007015	0.840683	0.387396	normal	0.000654165	2.32579	up	0.0832898	2.66518	normal	0.537381	0.656326	normal	0.192224	1.939	normal	0.434841	2.51996	normal	0.996665	--	--	Molecular Function: calcium ion binding (GO:0005509);;	--	[T]	Signal transduction mechanisms	Probable calcium-binding protein CML45 GN=CML45 OS=Arabidopsis thaliana (Mouse-ear cress) PE=1 SV=1	Uncharacterized protein {ECO:0000313|EnsemblPlants:GRMZM2G053833_P01} OS=Zea mays (Maize) PE=4 SV=1	TPA: EF hand family protein [Zea mays]	--
	gene:Zm00001d022234	0.10854	2.67288	normal	2.97109e-07	3.27205	up	0.0338664	3.90325	up	0.614012	-0.71127	normal	0.0811302	1.92993	normal	0.377169	2.16457	normal	0.310775	--	--	Molecular Function: calcium ion binding (GO:0005509);;	--	[T]	Signal transduction mechanisms	Probable calcium-binding protein CML45 GN=CML45 OS=Arabidopsis thaliana (Mouse-ear cress) PE=1 SV=1	Uncharacterized protein {ECO:0000313|EnsemblPlants:GRMZM2G459663_P01} OS=Zea mays (Maize) PE=2 SV=1	EF hand family protein [Zea mays]	--
	gene:Zm00001d007181	0.179203	-0.942397	normal	0.849295	-0.276882	normal	0.0455255	-1.42552	down	0.16879	-1.17321	normal	0.737101	-0.575077	normal	0.832244	-0.545839	normal	0.2815	[TZDR]	--	Molecular Function: calcium ion binding (GO:0005509);;	K13448|4.5377e-91|zma:100381981|hypothetical protein; K13448 calcium-binding protein CML (A)	[T]	Signal transduction mechanisms	Probable calcium-binding protein CML32 OS=Oryza sativa subsp. japonica (Rice) PE=2 SV=1	Uncharacterized protein {ECO:0000313|EMBL:ACN27491.1, ECO:0000313|EnsemblPlants:GRMZM2G031329_P01} OS=Zea mays (Maize) PE=2 SV=1	hypothetical protein [Zea mays]	Plant-pathogen interaction (ko04626)
	gene:Zm00001d042056	0.485967	-1.02106	normal	0.0153685	2.77679	up	0.835624	0.755973	normal	--	--	--	--	--	--	--	--	--	0.644477	--	--	Molecular Function: calcium ion binding (GO:0005509);;	K13448|5.30394e-76|zma:103650717|putative calcium-binding protein CML19; K13448 calcium-binding protein CML (A)	[T]	Signal transduction mechanisms	Probable calcium-binding protein CML31 GN=B1139B11.15 OS=Oryza sativa subsp. japonica (Rice) PE=2 SV=1	Uncharacterized protein {ECO:0000313|EnsemblPlants:GRMZM2G426046_P01} OS=Zea mays (Maize) PE=4 SV=1	PREDICTED: putative calcium-binding protein CML19 [Zea mays]	Plant-pathogen interaction (ko04626)
	gene:Zm00001d029028	0.295896	0.568993	normal	0.0446119	1.91844	up	0.487737	0.581177	normal	0.98001	-0.0421985	normal	0.414401	0.856667	normal	0.522371	1.62386	normal	0.00017444	[TZDR]	--	Molecular Function: calcium ion binding (GO:0005509);;	K13448|1.44e-91|zma:100382070|IDP554; LOC100382070; K13448 calcium-binding protein CML (A)	[T]	Signal transduction mechanisms	Probable calcium-binding protein CML27 GN=CML27 OS=Oryza sativa subsp. japonica (Rice) PE=2 SV=1	Uncharacterized protein {ECO:0000313|EMBL:ACN27761.1, ECO:0000313|EnsemblPlants:GRMZM2G312661_P01} OS=Zea mays (Maize) PE=2 SV=1	uncharacterized protein LOC100382070 [Zea mays]	Plant-pathogen interaction (ko04626)
	gene:Zm00001d003197	0.0143415	2.27449	up	0.00703746	3.48198	up	--	--	--	0.0781902	-2.78773	normal	0.453885	1.02938	normal	0.968088	-0.252209	normal	2.369e-05	[TZDR]	--	Molecular Function: calcium ion binding (GO:0005509);; Cellular Component: plastid (GO:0009536);;	K13448|1.3468e-70|zma:100280813|calmodulin (EC:2.7.11.19); K13448 calcium-binding protein CML (A)	[T]	Signal transduction mechanisms	Probable calcium-binding protein CML22 OS=Oryza sativa subsp. japonica (Rice) PE=3 SV=1	Uncharacterized protein {ECO:0000313|EMBL:ACN35459.1, ECO:0000313|EnsemblPlants:GRMZM2G062673_P01} OS=Zea mays (Maize) PE=2 SV=1	unknown [Zea mays]	Plant-pathogen interaction (ko04626)
	gene:Zm00001d051795	0.751084	0.445823	normal	0.0478526	1.9671	up	0.356913	1.39929	normal	--	--	--	--	--	--	--	--	--	0.637936	--	--	Molecular Function: calcium ion binding (GO:0005509);; Cellular Component: mitochondrion (GO:0005739);;	--	[T]	Signal transduction mechanisms	Probable calcium-binding protein CML20 OS=Oryza sativa subsp. japonica (Rice) PE=2 SV=1	Uncharacterized protein {ECO:0000313|EnsemblPlants:GRMZM2G362857_P01} OS=Zea mays (Maize) PE=2 SV=1	polcalcin Jun o 2 [Zea mays]	--
	gene:Zm00001d008573	0.166457	1.04483	normal	0.54328	1.12039	normal	0.708937	-0.649388	normal	0.055407	-2.43155	normal	1	0.0155527	normal	0.924865	0.327664	normal	3.49246e-06	[TZDR]	--	Molecular Function: calcium ion binding (GO:0005509);;	K13448|5.9177e-81|zma:100284548|calmodulin-related protein 2, touch-induced; K13448 calcium-binding protein CML (A)	[T]	Signal transduction mechanisms	Probable calcium-binding protein CML16 OS=Oryza sativa subsp. japonica (Rice) PE=2 SV=1	Uncharacterized protein {ECO:0000313|EnsemblPlants:GRMZM2G097900_P01} OS=Zea mays (Maize) PE=4 SV=1	calmodulin protein 2, touch-induced [Zea mays]	Plant-pathogen interaction (ko04626)
	gene:Zm00001d038061	0.113664	1.37705	normal	0.418965	1.42122	normal	0.902903	-0.279463	normal	0.154291	-1.1597	normal	1	-0.0159406	normal	0.531673	1.43399	normal	0.000416962	[TZDR]	--	Molecular Function: calcium ion binding (GO:0005509);; Cellular Component: mitochondrion (GO:0005739);;	K13448|5.70882e-78|zma:100857006|polcalcin Jun o 2; K13448 calcium-binding protein CML (A)	[T]	Signal transduction mechanisms	Probable calcium-binding protein CML15 GN=OSJNBa0088M05.6 OS=Oryza sativa subsp. japonica (Rice) PE=2 SV=1	Polcalcin Jun o 2 {ECO:0000313|EMBL:ACG48969.1} OS=Zea mays (Maize) PE=2 SV=1	polcalcin Jun o 2 [Zea mays]	Plant-pathogen interaction (ko04626)
	gene:Zm00001d039110	0.158811	0.833448	normal	0.095822	1.66183	normal	0.820128	0.325841	normal	0.779774	-0.369873	normal	0.909946	0.22753	normal	0.772509	0.667183	normal	0.00314102	[TZDR]	--	Molecular Function: calcium ion binding (GO:0005509);; Cellular Component: mitochondrion (GO:0005739);;	K13448|9.47415e-95|zma:100283698|calmodulin (EC:2.7.11.19); K13448 calcium-binding protein CML (A)	[T]	Signal transduction mechanisms	Probable calcium-binding protein CML14 GN=OJ1126_B10.8 OS=Oryza sativa subsp. japonica (Rice) PE=2 SV=1	Uncharacterized protein {ECO:0000313|EnsemblPlants:GRMZM5G847466_P01} OS=Zea mays (Maize) PE=2 SV=1	calmodulin [Zea mays]	Plant-pathogen interaction (ko04626)
	gene:Zm00001d009985	0.117595	0.672689	normal	0.230496	1.76152	normal	0.850266	0.218928	normal	0.747299	-0.806384	normal	0.921815	0.349223	normal	0.510615	1.86454	normal	1.7068e-10	[TZDR]	--	Molecular Function: calcium ion binding (GO:0005509);; Cellular Component: mitochondrion (GO:0005739);;	K13448|1.82201e-95|zma:100280482|polcalcin Jun o 2; K13448 calcium-binding protein CML (A)	[T]	Signal transduction mechanisms	Probable calcium-binding protein CML10 GN=B1147A04.18 OS=Oryza sativa subsp. japonica (Rice) PE=2 SV=1	Uncharacterized protein {ECO:0000313|EnsemblPlants:GRMZM2G474755_P01} OS=Zea mays (Maize) PE=4 SV=1	polcalcin Jun o 2 [Zea mays]	Plant-pathogen interaction (ko04626)
MAPK	gene:Zm00001d048027	0.000136509	1.7928	up	0.0109053	2.01702	up	0.313629	0.839163	normal	0.0381438	-1.20323	down	0.478032	0.420034	normal	0.935848	-0.178153	normal	0.00350293	[RTKL]	--	Molecular Function: protein serine/threonine kinase activity (GO:0004674);; Molecular Function: ATP binding (GO:0005524);; Cellular Component: mitochondrion (GO:0005739);; Biological Process: protein phosphorylation (GO:0006468);;	--	[T]	Signal transduction mechanisms	Mitogen-activated protein kinase kinase 7 GN=F15H18.14 OS=Arabidopsis thaliana (Mouse-ear cress) PE=1 SV=1	Uncharacterized protein {ECO:0000313|EnsemblPlants:GRMZM2G392737_P01} OS=Zea mays (Maize) PE=4 SV=1	putative MAP kinase family protein [Zea mays]	--
	gene:Zm00001d047758	0.0484442	1.35264	up	0.0648678	2.0733	normal	0.17999	0.886565	normal	0.862688	-0.119046	normal	0.580476	0.423909	normal	0.662553	0.819417	normal	0.0259369	[RTKL]	--	Biological Process: activation of MAPK activity involved in osmosensory signaling pathway (GO:0000169);; Biological Process: response to hypoxia (GO:0001666);; Molecular Function: MAP kinase activity (GO:0004707);; Molecular Function: ATP binding (GO:0005524);; Biological Process: regulation of transcription, DNA-templated (GO:0006355);; Biological Process: protein targeting to membrane (GO:00066…	K04371|0|zma:103639280|mitogen-activated protein kinase 5; K04371 mitogen-activated protein kinase 1/3 [EC:2.7.11.24] (A)	[T]	Signal transduction mechanisms	Mitogen-activated protein kinase 5 GN=OSJNBa0013D02.9 OS=Oryza sativa subsp. japonica (Rice) PE=1 SV=1	Mitogen-activated protein kinase {ECO:0000256|RuleBase:RU361165} OS=Zea mays (Maize) PE=2 SV=1	mitogen-activated protein kinase 5 [Zea mays]	--
Y and Z, Yayu889 and Zhenghong532, respectively; dap, days post planting. All the 56 candidate genes were classified to seven biological functions according to functional annotations from seven public databases.
